# Supplementary material for: Utilizing Network Toxicology and Molecular Dynamics Simulations to Efficiently Evaluate the Neurotoxicity and Underlying Mechanisms of the Endocrine-Disrupting Chemical Triclosan
Source: Int J Mol Sci. 2025 Sep 27;26(19):9458. doi: 10.3390/ijms26199458 (PMC12525291; doi:10.3390/ijms26199458)
Supplement: Supplementary file 1 [file ijms-26-09458-s001.zip]

Archive with 2 entries (1 files):
- ijms-3826331-supplementary/
- ijms-3826331-supplementary/Table S1- Information on targets related to triclosan (TCS) and neurodevelopmental disorders (NDDs).xlsx
