# Supplementary material for: Utilizing Network Toxicology and Molecular Dynamics Simulations to Efficiently Evaluate the Neurotoxicity and Underlying Mechanisms of the Endocrine-Disrupting Chemical Triclosan
Source: Int J Mol Sci. 2025 Sep 27;26(19):9458. doi: 10.3390/ijms26199458 (PMC12525291; doi:10.3390/ijms26199458)
Supplement: Supplementary file 1 [file ijms-26-09458-s001.zip › ijms-3826331-supplementary/Table S1- Information on targets related to triclosan (TCS) and neurodevelopmental disorders (NDDs).xlsx]

## Sheet: Sheet1
Group	TCS from CTD	TCS from TargetNet	TCS from SwissTargetPrediction	TCS from SEA	All TCS	NDDs from GeneCards	NDDs from DisGeNET	NDDs from OMIM	All NDDs	TCS-NDDs
Gene Symbols	ESR1	CAH5A	CBR1	CBR1	ESR1	CEP290	MECP2	VPS50	VPS50	ESR1
	TNF	PGH1	AHR	ERCC1	TNF	PURA	STXBP1	ACTL6B	ACTL6B	TNF
	IL1B	MIF	VEGFA	HS90A	IL1B	PEX1	SLC6A1	GNB2	GNB2	IL1B
	AR	LOX15	CHRNA7	KCMA1	AR	SCN2A	DYRK1A	PUS7	PUS7	AR
	PPARG	EST2	CHRNA3	PARG	PPARG	SYN1	GRIN2B	COG5	COG5	PPARG
	CCND1	CAH7	CHRNA4	S1PR4	CCND1	GRIN1	DDX3X	NRCAM	NRCAM	CCND1
	FSHB	CAH6	FADS1	SC6A2	FSHB	CC2D2A	SCN2A	FOXP2	FOXP2	CAT
	CAT	PPBT	KCNMA1	SC6A4	CAT	POLG	SYNGAP1	CASP2	CASP2	FASN
	FASN	S1PR4	KDR	SDF1	FASN	RPGRIP1L	FOXP1	DPP6	DPP6	CDH1
	NR1I2	CP1A2	HDAC2	TTHY	NR1I2	AHI1	POGZ	UBE3C	UBE3C	ACOX1
	NR1I3	AOFB	GRM5	XPF	NR1I3	GRIN2B	SCN8A	TUSC3	TUSC3	C3
	S100G	AHR	CTSV		S100G	CACNA1C	KCNQ2	LGI3	LGI3	CXCR4
	BAX	SC6A2	AKR1B1		BAX	MECP2	SCN1A	EXTL3	EXTL3	HMOX1
	CDH1	CAH4	TTR		CDH1	GAMT	FOXG1	TTI2	TTI2	IL6
	LHB	SC6A3	ALPL		LHB	KCNQ2	MEF2C	PEX2	PEX2	MMP9
	ACOX1	THB	AURKA		ACOX1	GNE	TCF4	IMPA1	IMPA1	CDH2
	IGFBP1	NOS3	CXCR2		IGFBP1	SLC17A5	MBD5	OTUD6B	OTUD6B	COL1A1
	C3	DRD1	DUSP3		C3	PIGG	CHD8	INTS8	INTS8	COL1A2
	CDKN1A	ALDR	SRC		CDKN1A	TMEM67	CHD2	FZD6	FZD6	GJA1
	CTSB	PGH2	ALOX15		CTSB	OFD1	CTNNB1	RIMS2	RIMS2	MMP2
	CXCR4	CNR1	FLT1		CXCR4	SCN8A	GNAO1	TAF2	TAF2	PLAU
	HMOX1	TF65	EGFR		HMOX1	MKS1	PTEN	TRAPPC9	TRAPPC9	STAR
	IL6	CAH12	PARP1		IL6	MEF2C	CDKL5	EEF1D	EEF1D	THRB
	MMP9	RIPK2	EGLN1		MMP9	GRIN2A	PTCHD1	PLAA	PLAA	TPO
	NANOG	GPBAR	CTSL		NANOG	PEX6	OXT	B4GALT1	B4GALT1	ABCC2
	CDH2	SC6A4	TYMS		CDH2	INPP5E	GRIN1	NUDT2	NUDT2	ACHE
	COL1A1	CAH13	HDAC8		COL1A1	COG7	CAMK2B	RUSC2	RUSC2	ACTA2
	COL1A2	EST1	HDAC6		COL1A2	RERE	SHANK3	TRPM3	TRPM3	AKT1
	CYP7A1	NR2E3			CYP7A1	SYNGAP1	UBE3A	GABBR2	GABBR2	BCL2
	DDIT3	AOFA			DDIT3	CUL3	NRXN1	ALG2	ALG2	CACNA1B
	GJA1	DUS3			GJA1	CACNA1A	CSNK2A1	DPM2	DPM2	CDKN2A
	MAPK8	ABCG2			MAPK8	TP63	MTOR	SET	SET	CTSD
	MAPK9	DHB2			MAPK9	MTR	EBF3	DOLK	DOLK	CYP3A4
	MMP2	MDM2			MMP2	CTNNB1	GRIN2A	MED27	MED27	DLAT
	PLAU	DRD5			PLAU	DYNC1H1	ANK2	NTNG2	NTNG2	GATM
	PPARA	CAH5B			PPARA	BDNF-AS	ANKRD11	GFI1B	GFI1B	GLUD1
	PTGS2	CP19A			PTGS2	CDKL5	PAX5	SNAPC4	SNAPC4	MYL2
	SNAI2	CNR2			SNAI2	MAPT	ARID1B	ABCA2	ABCA2	NFE2L2
	SOD2	MCL1			SOD2	SLC6A4	PPP2R5D	GRIN1	GRIN1	PRDX1
	STAR	A4			STAR	COMT	MED13L	CACNA1B	CACNA1B	PRL
	THRB	MK11			THRB	WFS1	TRIO	ZMYND11	ZMYND11	RYR1
	TLR3	MP2K1			TLR3	BDNF	TBL1XR1	NSUN6	NSUN6	TTR
	TPO	5HT1E			TPO	AFG2A	CASK	OGDHL	OGDHL	TUBB3
	ABCC2	THA			ABCC2	ADNP	IQSEC2	ANK3	ANK3	UGT1A1
	ACAT2	CAH14			ACAT2	ALG2	ADNP	HK1	HK1	YWHAZ
	ACHE	TLR9			ACHE	SCN1A	EEF1A2	CAMK2G	CAMK2G	AASS
	ACTA2	RAC1			ACTA2	GAD1	MYT1L	PLAU	PLAU	ABCD3
	ADH1C	LOX5			ADH1C	SLC6A3	NEXMIF	ZMIZ1	ZMIZ1	ACAD9
	AHR	EGFR			AHR	DYRK1A	SETD5	FRA10AC1	FRA10AC1	ACAT1
	AKT1	B2LA1			AKT1	TCTN2	ASH1L	PI4K2A	PI4K2A	ACTG1
	ALDH1A1	PE2R1			ALDH1A1	MMACHC	GNB1	TRIM8	TRIM8	ADIPOQ
	BCL2	DHB3			BCL2	PMM2	KCNQ3	PDZD8	PDZD8	AGL
	CACNA1B	ESR1			CACNA1B	TBC1D24	TRIP12	WDR11	WDR11	ALDH3A2
	CASP3	GSK3A			CASP3	FOXG1	HNRNPH2	DRD4	DRD4	ALDH6A1
	CDKN2A	S1PR2			CDKN2A	PTEN	NCKAP1	DEAF1	DEAF1	APOLD1
	CEBPA	VCAM1			CEBPA	GNAO1	TANC2	PIDD1	PIDD1	ATP2A2
	CRIP2	NR1H3			CRIP2	SLC6A1	HNRNPU	EIF3F	EIF3F	BMP2
	CTSD	5HT5A			CTSD	MAOA	ASXL3	FAR1	FAR1	CD36
	CYB5R2	TAAR1			CYB5R2	MED12	TRPM3	CAPRIN1	CAPRIN1	COASY
	CYP19A1	GPR35			CYP19A1	COL4A1	KMT2E	SLC35C1	SLC35C1	COL3A1
	CYP2B1	PDE7A			CYP2B1	KDM6B	SRCAP	PEX16	PEX16	COL5A1
	CYP2B6	PE2R2			CYP2B6	DHX30	ZNF292	PHF21A	PHF21A	CP
	CYP2C23A	CASP9			CYP2C23A	NRXN1	H3-3B	MADD	MADD	CPT1A
	CYP3A23-3A1	CAH9			CYP3A23-3A1	MTOR	SPTBN1	TMX2	TMX2	CYP11A1
	CYP3A4	PTN7			CYP3A4	PGAP1	CACNA1C	STX5A	STX5A	CYP1B1
	CYP4V2	AK1C3			CYP4V2	CNTNAP2	KIF21B	RASGRP2	RASGRP2	DDOST
	DGAT2	NPBW1			DGAT2	CHD2	TBR1	KAT5	KAT5	DLD
	DLAT	NMDE2			DLAT	GATAD1	DNM1	CABP4	CABP4	DNMT1
	ESD	CCR1			ESD	CSNK2A1	KMT5B	CHKA	CHKA	EEF1A2
	ESR2	DHB1			ESR2	STXBP1	WAC	KMT5B	KMT5B	EEF2
	FHOD3	PTGES			FHOD3	FLNB	KATNAL2	PDE2A	PDE2A	ETFA
	GATM	GSK3B			GATM	PEX10	AGO1	PGM2L1	PGM2L1	FAH
	GDF2	CP2C9			GDF2	EYA1	SETD2	PAK1	PAK1	FBP1
	GLUD1	MGLL			GLUD1	TCTN1	IGF1	ALG8	ALG8	FH
	HMOX2	DHI1			HMOX2	FLNA	KCNN2	MRE11A	MRE11A	FLG
	HSD3B6	GALR3			HSD3B6	HECW2	KMT2A	GRIA4	GRIA4	FTO
	HSPA5	SL9A1			HSPA5	SLC2A1	TAOK1	ALKBH8	ALKBH8	GAMT
	IL1R1	CAC1B			IL1R1	PIK3CA	PTPN11	ALG9	ALG9	GAPDH
	IL25	ESR2			IL25	DRD4	DLG4	UBE4A	UBE4A	GDF5
	JUN	PYGL			JUN	PRRT2	SETBP1	DDX6	DDX6	GLDC
	MDH1	CP2CJ			MDH1	NBEA	KCNH1	TRAPPC4	TRAPPC4	GLUL
	MOGAT1	PA21B			MOGAT1	ADCY5	PURA	SLC37A4	SLC37A4	GPI
	MT4	CHK2			MT4	FMR1	KMT2C	DPAGT1	DPAGT1	HADHA
	MYL2	COT2			MYL2	MTRR	CAMK2D	CBL	CBL	HADHB
	NFE2L2	ACHA4			NFE2L2	DEAF1	GABRB3	ESAM	ESAM	HCRT
	NR0B2	5HT2C			NR0B2	GRIA2	CUL3	STT3A	STT3A	HNRNPA1
	NR1H4	CDK1			NR1H4	HTR2A	RAI1	PUS3	PUS3	HNRNPA2B1
	PPIF	GRM2			PPIF	FOXP2	SETD1A	FLI1	FLI1	HNRNPK
	PPP1R3C	ICAM1			PPP1R3C	KCNQ3	H3-3A	KDM5A	KDM5A	HPD
	PRDX1	MPIP2			PRDX1	CBS	POLR2A	CACNA1C	CACNA1C	HSD17B3
	PRL	HS90B			PRL	TMEM216	SLC9A6	D6WSU163E	D6WSU163E	HSPD1
	RELA	CP3A4			RELA	DDX3X	SUPT16H	PEX5	PEX5	IARS2
	RPL12	PD2R			RPL12	SETD1A	CLCN3	APOLD1	APOLD1	IGF1R
	RYR1	DHI2			RYR1	IRF2BPL	SMARCA4	GRIN2B	GRIN2B	IMPA1
	S100A8	STS			S100A8	TH	USP9X	KRAS	KRAS	KCNJ8
	SCD	CDK2			SCD	ZMYM2	PLXNA1	PPFIBP1	PPFIBP1	LMNA
	SLC2A4	CTDS1			SLC2A4	CHD7	UPF3B	DIP2B	DIP2B	LPL
	SLC51A	FFAR1			SLC51A	SHANK3	EHMT1	SHMT2	SHMT2	LRPPRC
	SLC51B	FYN			SLC51B	CHD8	TLK1	KICS2	KICS2	MAF
	SNAI1	PTPRC			SNAI1	GLB1	NACC1	CNOT2	CNOT2	MECP2
	SORD	CCR4			SORD	TSC2	NALCN	TPH2	TPH2	MGAT2
	SREBF1	SRC			SREBF1	APOE	ZC4H2	ATP2B1	ATP2B1	MLXIPL
	SULT1C3	DNMT1			SULT1C3	RELN	SCN3A	CRADD	CRADD	MTHFD1
	TNFSF10	PF2R			TNFSF10	ARX	RERE	WASHC4	WASHC4	MTOR
	TRIM25	ABC3A			TRIM25	GBA1	PRKACA	CRY1	CRY1	MYC
	TTR	ACM4			TTR	ATP7A	NSD1	ANAPC7	ANAPC7	NDUFA9
	TUBB3	ADA2B			TUBB3	PTPN11	DNMT3A	HECTD4	HECTD4	NKX2-5
	UGT1A1	CRFM7			UGT1A1	GABRB3	CDK19	SETD1B	SETD1B	NLRP3
	YWHAZ	KPCE			YWHAZ	WDR45	GRIA3	DHX37	DHX37	NOTCH1
	AADAT	PRGR			AADAT	MTHFR	H1-4	ZMYM2	ZMYM2	PAH
	AASS	ERBB2			AASS	MAPK8IP3	NFIA	CDK8	CDK8	PCNA
	ABCB11	KCNH2			ABCB11	MBD5	MAGEL2	NBEA	NBEA	PGM1
	ABCC3	KS6B1			ABCC3	CACNA1B	CHD7	COG6	COG6	PHGDH
	ABCC4	UROK			ABCC4	PEX2	ZMIZ1	WBP4	WBP4	PPIB
	ABCD3	ROCK2			ABCD3	NPC1	ZSWIM6	COG3	COG3	PSAT1
	ABCG1	GRM4			ABCG1	SHANK2	TUBA1A	HTR2A	HTR2A	RBPJ
	ACAA1	DRD4			ACAA1	PAH	CAMK2A	ALG11	ALG11	RET
	ACAD11	PGFRA			ACAD11	ALDH5A1	TLK2	FBXL3	FBXL3	RPL15
	ACAD9	MET			ACAD9	NR4A2	SRRM2	CHAMP1	CHAMP1	RPS23
	ACAT1	5HT2A			ACAT1	H3-3A	PRPF8	TTC5	TTC5	SCP2
	ACSF2	ABC3G			ACSF2	GCDH	ITSN1	HNRNPC	HNRNPC	SEC31A
	ACSL1	VGFR3			ACSL1	VARS1	KDM5B	SUPT16	SUPT16	SERPINE1
	ACTG1	GLR			ACTG1	GABRA1	SHANK2	CHD8	CHD8	SERPINI1
	ADH6	HNF4A			ADH6	DMD	MAPK8IP3	FAM177A2	FAM177A2	SFXN3
	ADIPOQ	CAC1H			ADIPOQ	GABBR2	ATG4D	RALGAPA1	RALGAPA1	SLC2A1
	AGL	FLT3			AGL	NF1	EEF1D	TRAPPC6B	TRAPPC6B	SOD1
	AKR1A1	CAH1			AKR1A1	ATP1A3	MDM1	MGAT2	MGAT2	SOX2
	ALAS1	PNMT			ALAS1	PCDH19	IRF2BPL	NEMF	NEMF	SPTBN1
	ALDH3A2	PAI1			ALDH3A2	UBE3A	WDR45	FUT8	FUT8	TCAP
	ALDH6A1				ALDH6A1	GABRG2	FOXP4	ACTN1	ACTN1	TGFB2
	ANPEP				ANPEP	PLA2G6	DOCK8	IRF2BPL	IRF2BPL	THRA
	APCDD1L				APCDD1L	PIGA	SCAF4	SEL1L	SEL1L	TNNT1
	APELA				APELA	IQSEC2	FBXO11	ZC3H14	ZC3H14	TUFM
	APOBA				APOBA	SPTAN1	SMARCA5	BCL11B	BCL11B	UPB1
	APOLD1				APOLD1	ABCD1	GABRB2	CCNK	CCNK	VPS13A
	AQP1				AQP1	OTC	SOX6	WARS1	WARS1	XBP1
	ARHGDIB				ARHGDIB	BPTF	NARS1	CDC42BPB	CDC42BPB	ZFYVE26
	ARHGEF3				ARHGEF3	DLL1	PPM1D	HERC2	HERC2	ABAT
	ARID5B				ARID5B	GRM7	MORC2	OTUD7A	OTUD7A	ABCA12
	ATF3				ATF3	PPT1	FBXW7	FRMD5	FRMD5	ABCA2
	ATP2A2				ATP2A2	GRIK2	BAP1	AFG2B	AFG2B	ABCB1
	ATP5F1AW				ATP5F1AW	H3-3B	MED13	RFX7	RFX7	ABCC6
	ATP5G3				ATP5G3	ANK2	DCX	RORA	RORA	ABCC9
	ATPIF1				ATPIF1	HK1	ZBTB20	EDC3	EDC3	ABCG5
	BAMBI				BAMBI	KMT2D	JARID2	MPI	MPI	ABCG8
	BHMT				BHMT	SMC1A	ARSA	MAN2C1	MAN2C1	ABHD5
	BMP2				BMP2	PANK2	PAK1	SCAPER	SCAPER	ACADL
	BMP6				BMP6	TP53	PPP2R1A	LINGO1	LINGO1	ACADSB
	BUB1				BUB1	CHAMP1	HDAC8	TBC1D2B	TBC1D2B	ACE
	C22ORF39				C22ORF39	DRD2	SATB1	MTHFSL	MTHFSL	ACOX2
	CA5B				CA5B	HPRT1	VAMP2	CHASERR	CHASERR	ACSL4
	CA9				CA9	CACNA1G	BRPF1	LINS1	LINS1	ACTA1
	CALR				CALR	TBR1	KAT6A	CAPN15	CAPN15	ACTB
	CANX				CANX	ARID1B	KMT2D	MAPK8IP3	MAPK8IP3	ACTN2
	CARMIL1				CARMIL1	IGF1	CAMK2G	SRRM2	SRRM2	ADA2
	CASP8AP2				CASP8AP2	B9D1	CDC42	ZSCAN10	ZSCAN10	ADAM22
	CASP9				CASP9	CSNK2B	CSNK2B	ALG1	ALG1	ADAMTS2
	CCL19				CCL19	GNAS	EP300	PMM2	PMM2	ADCY5
	CCT4				CCT4	KMT2E	CNKSR2	GRIN2A	GRIN2A	ADCY9
	CCT6A				CCT6A	ZMIZ1	KAT6B	THUMPD1	THUMPD1	ADGRG1
	CCT7				CCT7	ALG13	NIPBL	COG7	COG7	ADK
	CD300A				CD300A	TCF20	SLC6A8	SETD1A	SETD1A	ADRA2A
	CD36				CD36	SRCAP	SYT1	ZFP668	ZFP668	ADRA2B
	CD81				CD81	ASAH1	TSC2	GPT2	GPT2	ADSL
	CD93				CD93	DISC1	DLG3	RBL2	RBL2	AFF2
	CDCA7				CDCA7	NKX2-1	BPTF	GNAO1	GNAO1	AGPAT2
	CEBPB				CEBPB	CTCF	BRAT1	NAE1	NAE1	AGT
	CEMIP				CEMIP	ADGRL1	SETD1B	CTCF	CTCF	AGTR2
	CL2				CL2	GFAP	CIC	COG8	COG8	AHCY
	CLDN6				CLDN6	FOXP1	SATB2	FCSK	FCSK	AHSG
	CNMD				CNMD	ADSL	CHAMP1	COG4	COG4	AIFM1
	COASY				COASY	KIF1A	GRIA2	MTSS2	MTSS2	ALAD
	COL14A1				COL14A1	NTRK2	KIF11	FBXO31	FBXO31	ALAS2
	COL3A1				COL3A1	CDC42BPB	PACS1	CDH15	CDH15	ALB
	COL5A1				COL5A1	KANSL1	SHMT2	GEMIN4	GEMIN4	ALDH18A1
	COX5B				COX5B	APC	ZMYND11	DLG4	DLG4	ALDH4A1
	CP				CP	NARS1	CHD3	POLR2A	POLR2A	ALDH7A1
	CPT1A				CPT1A	KCNT1	U2AF2	MPDU1	MPDU1	ALDOA
	CPXM2				CPXM2	ATRX	CLCN4	KDM6B	KDM6B	ALDOB
	CREM				CREM	PI4KA	CREBBP	VAMP2	VAMP2	ALG12
	CRIP1				CRIP1	WWOX	KANK1	TMEM	TMEM	ALG13
	CSF1				CSF1	LOC129994826	SIN3A	NSRP1	NSRP1	ALG9
	CYB5A				CYB5A	AGO1	NBEA	SLC6A4	SLC6A4	ALPK3
	CYP11A1				CYP11A1	MMADHC	PSMD12	SLFN14	SLFN14	ALX4
	CYP1B1				CYP1B1	GNPTAB	SPTAN1	PEX12	PEX12	AMT
	CYP2B2				CYP2B2	ASL	USP7	ATP6V0	ATP6V0	ANK2
	CYP4B1				CYP4B1	KRAS	NAA15	ITGA2B	ITGA2B	ANKS1B
	DAP				DAP	GPT2	NAA10	ITGB3	ITGB3	APC
	DAPK2				DAPK2	FGFR1	EIF3F	SNF8	SNF8	APOA1
	DBI				DBI	FBN1	DYNC1H1	CACNA1	CACNA1	APP
	DDOST				DDOST	TPP1	AHDC1	SRSF1	SRSF1	APRT
	DECR1				DECR1	DCX	GNAI1	CLTC	CLTC	ARHGAP6
	DEFB4A				DEFB4A	BRAF	HK1	MED13	MED13	ARHGEF6
	DERL3				DERL3	TCF4	NR4A2	TLK2	TLK2	ARSL
	DGKZ				DGKZ	TWNK	PHIP	TANC2	TANC2	ASCL1
	DLD				DLD	NSD1	SMARCA2	BPTF	BPTF	ASL
	DNMT1				DNMT1	POLR2A	SOX4	COG1	COG1	ASS1
	DNPEP				DNPEP	KAT6B	KDM5C	H3F3A	H3F3A	ATAD3A
	DUSP5				DUSP5	GCH1	ZEB2	H3F3B	H3F3B	ATG5
	DYNLL1				DYNLL1	WARS2	STAG1	EXOC7	EXOC7	ATP1A2
	E2F7				E2F7	GRIA4	WDFY3	METTL2	METTL2	ATP2B2
	EEF1A2				EEF1A2	ATP1A2	GIGYF1	RAC3	RAC3	ATP7B
	EEF2				EEF2	ALG6	SNAP25	WDR45	WDR45	ATP8A2
	EGLN3				EGLN3	GNB1	PAGR1	CDH2	CDH2	BCKDHB
	EIF1AY				EIF1AY	VAMP2	CDC42BPB	ELP2	ELP2	BRCA1
	EPB42				EPB42	FGFR3	WDR5	SETBP1	SETBP1	BRPF1
	ERP29				ERP29	SYT1	FEM1C	NARS1	NARS1	CA8
	ETFA				ETFA	ATM	UBAP2L	APC2	APC2	CACNA1A
	FABP1				FABP1	VPS13B	PARP6	ADAT3	ADAT3	CACNA1D
	FADS6				FADS6	EIF4A2	UNC79	DOHH	DOHH	CACNA1H
	FAH				FAH	CAPRIN1	GPT2	TBXA2R	TBXA2R	CACNB2
	FBP1				FBP1	SCN9A	SMC3	ZBTB7A	ZBTB7A	CAMK2D
	FBXO2				FBXO2	CREBBP	ITPR1	KDM4B	KDM4B	CAPN3
	FGB				FGB	KCNA2	ATP2B2	RAB11B	RAB11B	CAPRIN1
	FH				FH	COL2A1	SRGAP3	WDR83	WDR83	CAV1
	FLG				FLG	HRAS	WNK3	DHPS	DHPS	CCK
	FLG2				FLG2	ZSWIM6	HERC1	TNPO2	TNPO2	CCL2
	FMO1				FMO1	CLCN3	DHX34	TRMT1	TRMT1	CCND2
	FSHR				FSHR	TRIM8	TUBB3	NACC1	NACC1	CDC45
	FST				FST	TBL1XR1	SNHG14	CC2D1A	CC2D1A	CDH15
	FTO				FTO	SPTBN4	TFE3	ADGRL1	ADGRL1	CDK6
	FZD1				FZD1	DDC	AP1G1	TECR	TECR	CDKN1C
	G0S2				G0S2	CFTR	KDM4B	TPM4	TPM4	CDON
	G3BP1				G3BP1	INS	AGO2	KMT2B	KMT2B	CELF4
	GADD45G				GADD45G	ALG1	ATRX	SPTBN4	SPTBN4	CENPE
	GAMT				GAMT	AKT1	TSHZ3	ZFP526	ZFP526	CEP63
	GAPDH				GAPDH	NGLY1	HCN2	CIC	CIC	CHAT
	GART				GART	ATP7B	WARS2	SMG9	SMG9	CHCHD10
	GBP				GBP	MYT1L	ZFHX3	NOVA2	NOVA2	CHI3L1
	GDF5				GDF5	BRAT1	SHANK1	KPTN	KPTN	CHRNA7
	GGACT				GGACT	AUTS2	ZFHX4	PPFIA3	PPFIA3	CHST3
	GGT5				GGT5	ACTL6B	ARFGEF1	EMC10	EMC10	CKB
	GLDC				GLDC	DPM1	ACTB	CNOT3	CNOT3	CLN5
	GLRX				GLRX	RNASEH2C	PRR12	MBOAT	MBOAT	CNKSR2
	GLUL				GLUL	EHMT1	GTF3C3	GP6	GP6	CNNM2
	GNGT1				GNGT1	SLC4A10	ATP2B1	CSNK2A	CSNK2A	CNOT2
	GOT2				GOT2	PEX26	RFX3	NULL	NULL	CNR1
	GPI				GPI	TSC1	ZMYND8	PCNA	PCNA	CNTN2
	GPR182				GPR182	PAX6	SMC1A	NAA20	NAA20	COG1
	GST				GST	ZNF142	SPOUT1	PIGU	PIGU	COG2
	GSTK1				GSTK1	PEX5	ADCY5	EPB41L	EPB41L	COL11A1
	GSTO1				GSTO1	SLC9A6	CTR9	TTI1	TTI1	COL2A1
	GSTT1				GSTT1	SMARCA2	KLHL20	DPM1	DPM1	COL4A1
	GSTZ1				GSTZ1	ANK3	BICRA	ATP9A	ATP9A	COL4A2
	H1-01				H1-01	PLAA	DLGAP1	TAF4	TAF4	COL4A4
	H1-1L				H1-1L	ACTB	DNAH14	EEF1A2	EEF1A2	COL5A2
	HACD2				HACD2	HYLS1	ALDH1L2	TIAM1	TIAM1	COL6A2
	HADHA				HADHA	SMARCA4	CHD5	RUNX1	RUNX1	COL6A3
	HADHB				HADHB	HDAC4	TCF7L2	DYRK1A	DYRK1A	COL7A1
	HAGH				HAGH	L1CAM	LMBRD2	TRAPPC	TRAPPC	COMT
	HAL				HAL	KMT2A	GATAD2A	ADARB	ADARB	COQ4
	HBAA				HBAA	SUCLA2	FEZF2	PEX26	PEX26	CRY1
	HBAD				HBAD	SNAP25	DDX23	GP1BB	GP1BB	CRYAB
	HBBA				HBBA	SPTBN1	DOCK4	COMT	COMT	CST3
	HCRT				HCRT	MADD	TAF8	XBP1	XBP1	CTH
	HDGF				HDGF	NPC2	AFG2A	CACNG2	CACNG2	CTNNA2
	HES4				HES4	HTR1A	EZH2	GTPBP	GTPBP	CTNNA3
	HHATL				HHATL	PTPN23	NFIB	ALG12	ALG12	CTNND2
	HKDC1				HKDC1	PUS3	PLXNA3	DHRSX	DHRSX	CTSK
	HMCN1				HMCN1	NIPBL	SMARCB1	NLGN4L	NLGN4L	CXCL8
	HMGCS2				HMGCS2	SLC35C1	TUBB2A	FRMPD	FRMPD	CYBB
	HNRNPA1				HNRNPA1	CPT2	PNPT1	GLRA2	GLRA2	CYCS
	HNRNPA2B1				HNRNPA2B1	QDPR	EIF5A	PIGA	PIGA	CYP1A2
	HNRNPH3				HNRNPH3	IDS	RTTN	RPS6KA	RPS6KA	CYP2C19
	HNRNPK				HNRNPK	PRUNE1	MCM6	CNKSR2	CNKSR2	CYP2C9
	HPD				HPD	CASK	BCORL1	SMS-PS	SMS-PS	CYP2D6
	HSD17B3				HSD17B3	DHDDS	SIAH1	KLHL15	KLHL15	CYP2R1
	HSD17B7				HSD17B7	ACADM	YY1	ZFA-PS	ZFA-PS	CYP2U1
	HSPA8				HSPA8	SYNGAP1-AS1	CACNA2D1	POLA1	POLA1	DCDC2
	HSPD1				HSPD1	PPP2R1A	TRRAP	ARX	ARX	DGCR6
	IARS2				IARS2	JAK2	WBP4	IL1RAP	IL1RAP	DHCR7
	ID3				ID3	POLR3A	GRIA1	TSPAN	TSPAN	DHFR
	IFITM3				IFITM3	SYP	IGF1R	ATP6A	ATP6A	DNAJC12
	IGF1R				IGF1R	GPHN	UBR5	USP9X	USP9X	DNAJC6
	IL11				IL11	GALC	PSMC5	D1PAS	D1PAS	DNM1
	IL33				IL33	NSDHL	CC2D2A	CASK	CASK	DNMT3B
	IMMT				IMMT	GRIA3	KCNT1	SLC9A7	SLC9A7	DPYS
	IMPA1				IMPA1	DGUOK	RFX7	SYN1	SYN1	DUSP6
	INA				INA	ARSA	DICER1	FTSJ1	FTSJ1	DYSF
	INSRR				INSRR	SLC16A2	NTRK1	SLC35A	SLC35A	EDN1
	IRF1				IRF1	PDHA1	THOC2	OTUD5	OTUD5	EIF2AK3
	IRX1				IRX1	PRKN	SNX14	TFE3	TFE3	ELN
	IYD				IYD	KDM5C	RORA	SYP	SYP	ELOVL4
	JAK3				JAK3	ACADS	NTNG2	USP27	USP27	EMC1
	JDP2				JDP2	NLGN4X	CTNND2	KDM5	KDM5	ENG
	KCNJ8				KCNJ8	IL6	CAMTA1	IQSEC2	IQSEC2	ENTPD1
	KIFC3				KIFC3	NFASC	SF3B1	HUWE	HUWE	EPCAM
	KLF15				KLF15	SRD5A3	SRPK3	PHF8	PHF8	ERCC1
	KLF9				KLF9	VCP	KCNA2	OPHN	OPHN	EXTL3
	KRT10				KRT10	RAC1	CNOT2	KIF4	KIF4	EZR
	KRT14				KRT14	HNRNPH2	THUMPD1	DLG3	DLG3	F3
	KRT18				KRT18	ALDH7A1	TOP2B	ZMYM	ZMYM	FAS
	LDHB				LDHB	H4C3	BRSK2	NONO	NONO	FBLN5
	LECT2				LECT2	ARHGEF9	TBCK	TAF1	TAF1	FBN1
	LEFTY1				LEFTY1	DPAGT1	FRMPD4	OGT	OGT	FBN2
	LEFTY2				LEFTY2	NACC1	TNRC6B	NEXM	NEXM	FDXR
	LMNA				LMNA	SHH	HIVEP3	MAGT1	MAGT1	FGA
	LPAR3				LPAR3	PEX12	PHF2	BRWD3	BRWD3	FGF8
	LPCAT2				LPCAT2	GABRB2	SPAST	ZFP71	ZFP71	FGG
	LPIN1				LPIN1	ALG12	LMX1B	CSTF2	CSTF2	FILIP1
	LPL				LPL	FGFR2	LOC129931299	HNRNP	HNRNP	FKBP5
	LRPPRC				LRPPRC	SCAF4	WARS2-AS1	MID2	MID2	FN1
	MAF				MAF	PRPS1	KLF7	ACSL4	ACSL4	FOS
	MATN1				MATN1	NOTCH3	KCND2	PAK3	PAK3	FOSL2
	MECP2				MECP2	ATP6V0A2	ZFHX3-AS1	STEEP1	STEEP1	FOXG1
	MEOX1				MEOX1	NLGN3	HNRNPD	UBE2A	UBE2A	FOXH1
	METTL7A				METTL7A	ATP6AP1	SKI	UPF3B	UPF3B	FOXP1
	MGAT2				MGAT2	ZNF292	RPL36A-HNRNPH2	NKAP	NKAP	FOXP2
	MGLL				MGLL	DOCK3	TAF4	CUL4B	CUL4B	FOXP4
	MGST1				MGST1	LOC130062945	KLF9-DT	GRIA3	GRIA3	FRMD5
	MIF				MIF	GATM	LOC107984638	THOC2	THOC2	FRMPD4
	MIR134				MIR134	TPH2	MVP-DT	ZDHHC	ZDHHC	FTCD
	MLXIPL				MLXIPL	SOX9	CERT1	SLC9A6	SLC9A6	FTH1
	MMP3				MMP3	USP7	JMJD1C	RBMX	RBMX	FTL
	MT3				MT3	SETD2	BAZ2B	FGF13	FGF13	GAA
	MTHFD1				MTHFD1	PTS	HMGB1	SOX3	SOX3	GABRA2
	MTHFD2				MTHFD2	PRODH	PSMC3	SLITRK2	SLITRK2	GABRB2
	MTOR				MTOR	TNR	SIN3B	AFF2	AFF2	GABRG3
	MTTP				MTTP	PGM1	AP4S1	SRPK3	SRPK3	GAL
	MX1				MX1	HTT	PARD3B	SSR4	SSR4	GATA2
	MYC				MYC	ABCC8	KDM2A	MECP2	MECP2	GATA3
	MYCBPAP				MYCBPAP	DRD3	H4C6	RPL10	RPL10	GATA4
	MYH6				MYH6	GABBR1	LOC129929200	PS3	PS3	GCLC
	MYL9				MYL9	PLP1	LOC129996027	GDI1	GDI1	GCSH
	MYLIP				MYLIP	MPV17	DSCAM	FAM50	FAM50	GFAP
	MYO18A				MYO18A	HPDL	MSH6	RAB39	RAB39	GJB2
	MYO1C				MYO1C	CYP27A1	PLXNB1	INTS11	INTS11	GLRB
	NAPRT				NAPRT	ALG3	POLRMT	GNB1	GNB1	GNAO1
	NCL				NCL	WAS	TP73	PEX10	PEX10	GNAS
	ND4L				ND4L	SLC1A2	LOC105371856	CEP104	CEP104	GNRH1
	NDUFA9				NDUFA9	SLC6A8	LOC105376032	CHD5	CHD5	GRIA3
	NFAM1				NFAM1	ITPR1	LOC126861888	SLC45A1	SLC45A1	GRID2
	NIPAL4				NIPAL4	HCFC1	KYAT1-SPOUT1	RERE	RERE	GRIK2
	NIPSNAP2				NIPSNAP2	SCN1B	RIMS1	NMNAT1	NMNAT1	GRM7
	NKX2-5				NKX2-5	DLG4	ZC3H4	PEX14	PEX14	GRM8
	NLRP3				NLRP3	PRKAR1B	ARHGAP35	DDOST	DDOST	GSS
	NME2				NME2	SUPT16H	SMARCAD1	EPHB2	EPHB2	GYG1
	NOTCH1				NOTCH1	RRM2B	PTK7	HNRNPR	HNRNPR	GYS1
	NRG2				NRG2	SCN3A	TET3	DHDDS	DHDDS	H19
	NUCB2				NUCB2	ANKRD11	UNC13A	TMEM222	TMEM222	HADH
	NUDT4				NUDT4	TNF	DYNLT4	PUM1	PUM1	HAMP
	OBSCN				OBSCN	COQ4	CACNA2D3	NCDN	NCDN	HBB
	OSBP				OSBP	KMT2B	NSD2	AGO1	AGO1	HCN1
	OVALY				OVALY	SETBP1	TSPOAP1	SNIP1	SNIP1	HCN4
	PAH				PAH	CPLANE1	GIGYF2	MFSD2A	MFSD2A	HDAC8
	PARP14				PARP14	PAFAH1B1	ILF2	SVBP	SVBP	HJV
	PCDH1				PCDH1	MAGEL2	VPS13D	ST3GAL3	ST3GAL3	HK1
	PCNA				PCNA	ARG1	PTPN4	HPDL	HPDL	HLA-DRB1
	PDIA4				PDIA4	SLC18A2	ALG13	ALG6	ALG6	HMGA2
	PDK4				PDK4	SDHA	H4C5	PGM1	PGM1	HMGCR
	PECR				PECR	OPA1	LOC101927078	PIGK	PIGK	HNF4A
	PEG10				PEG10	LEP	TBL1XR1-AS1	ALG14	ALG14	HNMT
	PGM1				PGM1	TRAPPC11	SYNGAP1-AS1	DPH5	DPH5	HNRNPH1
	PGM2				PGM2	CERT1	TPO	TAF13	TAF13	HOXA1
	PHB				PHB	PPP2R5D	MYRF	SARS1	SARS1	HOXA2
	PHB2				PHB2	ACADVL	CCDC15	SLC6A17	SLC6A17	HSD17B10
	PHGDH				PHGDH	GNAI1	LMAN2L	WARS2	WARS2	HSD17B4
	PHYHD1				PHYHD1	CHD5	RNF170	PEX11B	PEX11B	HTR1B
	PIK3IP1				PIK3IP1	SLC35A2	CBL	PRUNE1	PRUNE1	HTRA1
	PNPLA7				PNPLA7	SPR	FBP2	UBAP2L	UBAP2L	IDH1
	POU5F1				POU5F1	LMNA	KIAA0586	ASH1L	ASH1L	IGF1
	PPIB				PPIB	POLG2	PLEKHG4B	ARHGEF2	ARHGEF2	IGF2
	PRDX3				PRDX3	SNCA	OTUD7A	CCT3	CCT3	INSR
	PRDX6				PRDX6	DHCR7	DDX10	PEX19	PEX19	ITGA7
	PREP				PREP	TRPM3	FANCA	UFC1	UFC1	ITGB3
	PRKAR2A				PRKAR2A	GLA	SFTA3	TNR	TNR	JAG1
	PROX1				PROX1	RAI1	USP27X	ACBD6	ACBD6	JAM3
	PSAT1				PSAT1	RYR1	ASL	DHX9	DHX9	KANK1
	PTGES				PTGES	ZEB2	ZDHHC9	EDEM3	EDEM3	KARS1
	PTMAP7				PTMAP7	SPG7	PLXNB3	TPR	TPR	KCNA1
	PTPN3				PTPN3	NTNG2	PPP2R5C	KDM5B	KDM5B	KCNJ11
	PTPRM				PTPRM	SMAD4	GRIPAP1	NFASC	NFASC	KCNJ2
	RACK1				RACK1	SCN4A	RPE65	FLVCR1	FLVCR1	KCNJ5
	RBM4B				RBM4B	APP	P2RY12	H3-3A	H3-3A	KCNQ3
	RBPJ				RBPJ	TNRC6B	RORA-AS1	GALNT2	GALNT2	KCNT2
	RET				RET	ERCC2	FBXW7-AS1	COG2	COG2	KDM6A
	RGN				RGN	FOLR1	CNKSR1	EXOC8	EXOC8	KIF11
	RHOB				RHOB	SLC22A5	LOC102724058	FMN2	FMN2	KIF14
	RHOU				RHOU	POMT1	CACNG2	ZBTB18	ZBTB18	KIF1A
	RHPN2				RHPN2	PEX7	IRAIN	MYT1L	MYT1L	KIF21B
	RMDN1				RMDN1	CASR	CTB-99A3.1	SOX11	SOX11	KIF4A
	RPL15				RPL15	IL10	AP2S1	CPSF3	CPSF3	KLHL41
	RPL18				RPL18	TERT	NR2F2	PTRHD1	PTRHD1	KNL1
	RPL19				RPL19	SGCE	THRA	PPP1CB	PPP1CB	KYNU
	RPL23A				RPL23A	CACNA1I	THRB	FBXO11	FBXO11	L1CAM
	RPL28				RPL28	PNKP	UBTF	PPP1R21	PPP1R21	LAMA1
	RPL29				RPL29	KCNB1	SEMA3B	PEX13	PEX13	LAMA2
	RPN2				RPN2	DNM1	TARS2	MOGS	MOGS	LAMB1
	RPS12				RPS12	ATP9A	ARID1A	GGCX	GGCX	LDHA
	RPS2				RPS2	NRAS	CASR	LMAN2L	LMAN2L	LDLR
	RPS23				RPS23	ATP13A2	MAPKAPK2	SMPD4	SMPD4	LEP
	RPS27A				RPS27A	ASS1	EFTUD2	VMA22	VMA22	LIFR
	RSAD2				RSAD2	FLVCR1	LOC126862611	HNMT	HNMT	LONP1
	S100A9				S100A9	BCL11A	LOC130060218	MBD5	MBD5	LRBA
	SCP2				SCP2	TANC2	IRAK1BP1	NR4A2	NR4A2	LRP2
	SCUBE2				SCUBE2	ETFDH	SMCR8	TBR1	TBR1	MAB21L2
	SEC16B				SEC16B	DHX37	FGF13	SLC4A10	SLC4A10	MACROD2
	SEC31A				SEC31A	DKC1	WDR47	SCN9A	SCN9A	MAFB
	SERPINA5				SERPINA5	FBXL4	CNOT1	METTL5	METTL5	MAOB
	SERPINB14				SERPINB14	DNMT3A	UBR4	DYNC1I2	DYNC1I2	MAP2
	SERPINE1				SERPINE1	TUBA1A	SUZ12	LNPK	LNPK	MAP3K15
	SERPINH1				SERPINH1	NEXMIF	PTPN23	HECW2	HECW2	MAT1A
	SERPINI1				SERPINI1	MMP2	LTN1	PGAP1	PGAP1	MATR3
	SERTM1				SERTM1	SLC37A4	FBXO22	ZNF142	ZNF142	MC4R
	SFXN3				SFXN3	INTS1	BBS9	CUL3	CUL3	MCPH1
	SHMT1				SHMT1	PEX19	GRK5	TRIP12	TRIP12	MECOM
	SLC10A1				SLC10A1	HUWE1	TNPO2	HDAC4	HDAC4	MEF2C
	SLC15A2				SLC15A2	CLN6	MAP3K15	CRBN	CRBN	MET
	SLC25A6				SLC25A6	SUOX	MAP1B	GRM7	GRM7	METTL2
	SLC2A1				SLC2A1	SMC3	FOXP3	SETD5	SETD5	MGP
	SLC5A1				SLC5A1	PTCHD1	NBAS	BRPF1	BRPF1	MIR22
	SLC6A12				SLC6A12	MAF	SERPINA1	CRELD1	CRELD1	MITF
	SLC7A3				SLC7A3	TYMP	THG1L	IQSEC1	IQSEC1	MKKS
	SLCO1B1				SLCO1B1	DBH	KANSL3	RBSN	RBSN	MLC1
	SLK				SLK	PSAP	ACSM3	NGLY1	NGLY1	MMUT
	SOCS1				SOCS1	ADAT3	SMARCD1	STT3B	STT3B	MN1
	SOD1				SOD1	HECTD4	NKX2-1	PLCD1	PLCD1	MOCOS
	SOX2				SOX2	LOC102724058	KDM6A	CTNNB1	CTNNB1	MOGS
	SPTBN1				SPTBN1	GRIA1	SF1	SETD2	SETD2	MPC1
	SPTBN5				SPTBN5	SATB2	TUSC3	PTPN23	PTPN23	MPL
	SRL				SRL	EEF1A2	TRMT2B	DHX30	DHX30	MTHFS
	SRP68				SRP68	IFNG	PGAP1	COL7A1	COL7A1	MYBPC3
	SRPRA				SRPRA	TBX1	LMNB2	DOCK3	DOCK3	MYCN
	SSR1				SSR1	PNPO	CDK13	RFT1	RFT1	MYH11
	ST6GAL1				ST6GAL1	EP300	JMJD7-PLA2G4B	FOXP1	FOXP1	MYH7
	STC2				STC2	MFSD2A	ZMYM3	SHQ1	SHQ1	MYO18B
	STON1				STON1	PEX13	LONP1	ZBTB11	ZBTB11	MYRF
	SULT1A1				SULT1A1	TAF2	MED23	ADCY5	ADCY5	NDUFA10
	SULT2A1				SULT2A1	PLXNA1	NFE2L3	PLXNA1	PLXNA1	NDUFA12
	TAGLN				TAGLN	BRCA2	PLA2G4B	EEFSEC	EEFSEC	NDUFS1
	TCAP				TCAP	H4C5	STAG2	MSL2	MSL2	NDUFS3
	TCEA3				TCEA3	CRH	STX1B	STAG1	STAG1	NDUFS7
	TDO2				TDO2	CLN5	MED12L	P2RY12	P2RY12	NDUFV1
	TFF1				TFF1	PIGK	LOC126806659	RSRC1	RSRC1	NEFL
	TGFA				TGFA	LAMP2	DIS3L2	TNIK	TNIK	NEXMIF
	TGFB2				TGFB2	HEXA	LOC129935026	TBL1XR1	TBL1XR1	NFIX
	THIBZ.S				THIBZ.S	BCS1L	LOC130058602	AP2M1	AP2M1	NGF
	THRA				THRA	SMPD1	COL11A1	ALG3	ALG3	NKX6-2
	THRSP				THRSP	PC	FCSK	EIF4A2	EIF4A2	NNT
	TIMP2				TIMP2	HFE	FLNA	PIGG	PIGG	NOG
	TIMP3				TIMP3	HNRNPH1	FOSL2	MAN2B2	MAN2B2	NONO
	TM6SF2				TM6SF2	HSD17B4	CEP85L	DRD5	DRD5	NOS1
	TMEM229B				TMEM229B	KCNJ11	ARHGAP6	SRD5A3	SRD5A3	NOS3
	TMSB15B				TMSB15B	CHD4	ZBTB34	TMEM165	TMEM165	NPHS1
	TNFRSF9				TNFRSF9	TRIO	MTM1	SLC39A8	SLC39A8	NPM1
	TNNC1				TNNC1	LMBRD1	DRG1	PRSS12	PRSS12	NPY
	TNNC2				TNNC2	TRAPPC6B	ATP2B3	AFG2A	AFG2A	NR2F1
	TNNT1				TNNT1	HNRNPU	OPA1	NAA15	NAA15	NRCAM
	TRIB1				TRIB1	SNIP1	TAOK3	GRIA2	GRIA2	NRXN1
	TSLP				TSLP	KCNMA1	CSNK1G1	CLCN3	CLCN3	NRXN2
	TST				TST	HSD17B10	XRN1	SLC6A19	SLC6A19	NRXN3
	TUBA3E				TUBA3E	CLN3	NDUFB11	NSUN2	NSUN2	NT5C2
	TUFM				TUFM	HADHB	TMEM70	TRIO	TRIO	NTRK1
	TYMS				TYMS	NPHP1	ITFG2	ZSWIM6	ZSWIM6	NTRK2
	UGT2B7				UGT2B7	SLC19A3	ARFGEF3	CERT1	CERT1	NTRK3
	UPB1				UPB1	SLC1A3	CDH4	MEF2C	MEF2C	OCLN
	UQCRH				UQCRH	PQBP1	ATXN7L3-AS1	KCNN2	KCNN2	OTUD7A
	USP5				USP5	NAA10	MICU1	RAD50	RAD50	OTX2
	VCAN				VCAN	GAA	CELF2	CAMLG	CAMLG	OXCT1
	VDAC2				VDAC2	COQ8A	CHD1	NEUROG1	NEUROG1	P4HB
	VPS13A				VPS13A	EBF3	ADCY9	PURA	PURA	PARK7
	VPS29				VPS29	PDGFRB	CLN5	PCDHGC4	PCDHGC4	PC
	VRTN				VRTN	NAA15	CLTC	CAMK2A	CAMK2A	PCARE
	XBP1				XBP1	KCNA1	LOC126807136	NDST1	NDST1	PCBD1
	XYLB				XYLB	NDE1	PROKR2	GRIA1	GRIA1	PCCB
	YBX1				YBX1	CTLA4	LOC129995144	GEMIN5	GEMIN5	PCDH15
	ZFYVE26				ZFYVE26	GABRA5	CUX1	FBXW11	FBXW11	PCK1
	A2M				A2M	TREX1	EIF4A2	HNRNPH1	HNRNPH1	PDE2A
	A2M-AS1				A2M-AS1	MED27	BRD4	EXOC2	EXOC2	PDGFB
	A4GALT				A4GALT	ACE	GATA3	H4C3	H4C3	PDHA1
	AADACL2				AADACL2	SURF1	GLDC	H4C5	H4C5	PER2
	AARD				AARD	CPS1	KCNA3	H4C9	H4C9	PEX6
	ABAT				ABAT	KDM5A	PCBP1-AS1	H4C11	H4C11	PIK3R1
	ABCA12				ABCA12	ELN	SUFU	GABBR1	GABBR1	PIK3R2
	ABCA2				ABCA2	AMACR	CLN6	CSNK2B	CSNK2B	PITX3
	ABCA3				ABCA3	NGF	PPP2R2B	VARS1	VARS1	PLEC
	ABCA8				ABCA8	EXTL3	NIPAL3	SYNGAP1	SYNGAP1	PLG
	ABCB1				ABCB1	CP	EP400	FKBP5	FKBP5	PLXNB3
	ABCB11A				ABCB11A	SPAST	SMARCC2	TAF8	TAF8	PMPCA
	ABCB4				ABCB4	PUM1	ABHD16A	PEX6	PEX6	POMC
	ABCB8				ABCB8	MAP2K1	AAAS	KCNQ5	KCNQ5	POMGNT2
	ABCC1				ABCC1	WDFY3	MED25	SLC17A5	SLC17A5	POR
	ABCC12				ABCC12	GRN	LONP2	FILIP1	FILIP1	PPARGC1A
	ABCC6				ABCC6	FTL	MTRFR	ZNF292	ZNF292	PPIL1
	ABCC6P2				ABCC6P2	COG5	MED14	SLC35A1	SLC35A1	PRDM8
	ABCC9				ABCC9	CHRNA4	UBE4A	ASCC3	ASCC3	PRF1
	ABCG2				ABCG2	NUS1	PUM1	GRIK2	GRIK2	PRKACA
	ABCG5				ABCG5	OCRL	LOC129937769	WASF1	WASF1	PRKAG2
	ABCG8				ABCG8	DPYD	LOC130004833	NUS1	NUS1	PRKCG
	ABHD12B				ABHD12B	KAT6A	LOC130068746	MED23	MED23	PRKG1
	ABHD14B				ABHD14B	NAGLU	COL12A1	PEX7	PEX7	PRODH
	ABHD17B				ABHD17B	SLC35A1	AGA	HIVEP2	HIVEP2	PRPH2
	ABHD5				ABHD5	MCOLN1	ARID2	PEX3	PEX3	PRSS12
	ABI3BP				ABI3BP	WDR45B	ERF	TCP1	TCP1	PSMC5
	ABLIM1				ABLIM1	SUCLG1	NT5C2	CEP43	CEP43	QDPR
	ABRA				ABRA	ETFA	DIP2C	DLL1	DLL1	RAB39B
	ABTB2				ABTB2	HADHA	KIAA0930	PSMB1	PSMB1	RARB
	ABTB3				ABTB3	ALDH18A1	SLC44A1	PRKAR1B	PRKAR1B	RARS2
	ACACB				ACACB	C19orf12	PHF3	GET4	GET4	RASGRP2
	ACADL				ACADL	POGZ	SSBP3	INTS1	INTS1	REEP1
	ACADSB				ACADSB	ADAR	BRWD3	BRAT1	BRAT1	RIMS1
	ACAN				ACAN	ALG8	IFT172	WIPI2	WIPI2	RNF125
	ACE				ACE	LAMA2	SUMF1	RAC1	RAC1	ROBO3
	ACE2				ACE2	OTUD7A	TMEM240	RALA	RALA	RPIA
	ACKR3				ACKR3	LOC110806262	IGHMBP2	CDK13	CDK13	RPL11
	ACO1				ACO1	H4C1	AGRN	CAMK2B	CAMK2B	RTN4R
	ACOX2				ACOX2	SPG11	ARL13A	AUTS2	AUTS2	RYR2
	ACR				ACR	DAOA	MAP1A	CLIP2	CLIP2	SALL1
	ACSBG1				ACSBG1	CHRNA7	NFIX	GNAI1	GNAI1	SAR1B
	ACSL4				ACSL4	COG8	PCBP1	PEX1	PEX1	SC5D
	ACSL5				ACSL5	TTN	PPIL1	ZFX	ZFX	SCN3B
	ACSM5				ACSM5	SETD5	KDM3B	DDX3X	DDX3X	SDHA
	ACSS3				ACSS3	POLGARF	NRDE2		CEP290	SDHD
	ACTA1				ACTA1	CPT1A	ASXL2		SCN2A	SEMA3E
	ACTB				ACTB	ATP6AP2	ALPK3		CC2D2A	SEMA5A
	ACTC1				ACTC1	FA2H	GBA2		POLG	SGCE
	ACTC1B				ACTC1B	AFG3L2	MAP2K4		RPGRIP1L	SGCG
	ACTL8				ACTL8	USP9X	ZMYM2		AHI1	SHANK1
	ACTN2				ACTN2	TRAPPC4	SFXN3		GAMT	SLC13A5
	ACTN3				ACTN3	HMBS	LAS1L		KCNQ2	SLC16A1
	ACTR3				ACTR3	MED13L	CTSF		GNE	SLC1A3
	ADA2				ADA2	AHDC1	ZNF536		TMEM67	SLC1A4
	ADAM12				ADAM12	PNKD	GRK5-IT1		OFD1	SLC20A2
	ADAM15				ADAM15	TUBB3	VPS26C		SCN8A	SLC25A1
	ADAM18				ADAM18	EPG5	CARM1		MKS1	SLC25A12
	ADAM22				ADAM22	GLDC	GBP5		INPP5E	SLC25A22
	ADAM23				ADAM23	ALG9	RAB39B		CACNA1A	SLC25A3
	ADAM28				ADAM28	BSCL2	GRIN3B		TP63	SLC25A4
	ADAM33				ADAM33	RALGAPA1	AP2M1		MTR	SLC2A3
	ADAMTS1				ADAMTS1	CACNA1D	LOC121587595		DYNC1H1	SLC35C1
	ADAMTS12				ADAMTS12	MAN2B1	LOC126862481		BDNF-AS	SLC39A14
	ADAMTS16				ADAMTS16	SLC25A15			CDKL5	SLC39A8
	ADAMTS16-DT				ADAMTS16-DT	MSH6			MAPT	SLC3A1
	ADAMTS2				ADAMTS2	ABAT			WFS1	SLC4A4
	ADAMTS4				ADAMTS4	SLC6A19			BDNF	SLC5A5
	ADAMTS5				ADAMTS5	SMARCB1			ADNP	SLC5A7
	ADAMTS8				ADAMTS8	ALPL			SCN1A	SLC6A19
	ADAMTSL1				ADAMTSL1	ETHE1			GAD1	SLC6A2
	ADAMTSL3				ADAMTSL3	PRF1			SLC6A3	SLC6A4
	ADAMTSL5				ADAMTSL5	MPI			TCTN2	SLC6A9
	ADAP1				ADAP1	RAB39B			MMACHC	SLC7A7
	ADCY1				ADCY1	GABRD			TBC1D24	SLC7A9
	ADCY2				ADCY2	KIF5C			FOXG1	SMAD6
	ADCY3				ADCY3	BTD			PTEN	SNRPN
	ADCY5				ADCY5	TUBB4A			SLC6A1	SNTA1
	ADCY6				ADCY6	KIAA0586			MAOA	SORL1
	ADCY7				ADCY7	SOX2			MED12	SOS2
	ADCY8				ADCY8	KCNJ10			COL4A1	SOST
	ADCY9				ADCY9	DRD5			NRXN1	SOX3
	ADCYAP1				ADCYAP1	IGF2			MTOR	SOX6
	ADGRB1				ADGRB1	H19			CNTNAP2	SOX9
	ADGRD1				ADGRD1	SAMHD1			CHD2	SPARC
	ADGRD1-AS1				ADGRD1-AS1	COX20			GATAD1	SPEN
	ADGRG1				ADGRG1	KMT2C			CSNK2A1	SPG7
	ADGRG2				ADGRG2	ACAD9			STXBP1	SPTAN1
	ADGRG6				ADGRG6	RNASEH2B			FLNB	SPTBN2
	ADH5				ADH5	COL1A1			EYA1	SQSTM1
	ADK				ADK	AARS2			TCTN1	SST
	ADM				ADM	NAGS			FLNA	STAT1
	ADORA1				ADORA1	PGK1			SLC2A1	STAT5B
	ADPRHL1				ADPRHL1	DNM1L			PIK3CA	STRADA
	ADRA1D				ADRA1D	RORA			PRRT2	STT3A
	ADRA2A				ADRA2A	MFSD8			FMR1	SYNGAP1
	ADRA2B				ADRA2B	NRCAM			MTRR	SYT1
	ADRB2				ADRB2	FBXO11			KCNQ3	TAC3
	ADRM1				ADRM1	KCNN2			CBS	TAT
	ADSL				ADSL	TOR1A			TMEM216	TCIRG1
	AFAP1L1				AFAP1L1	TGFB1			TH	TECR
	AFAP1L2				AFAP1L2	ADA			CHD7	TET2
	AFF1				AFF1	SLC25A20			SHANK3	TFAP2A
	AFF2				AFF2	TANGO2			GLB1	TGFB1
	AFMID				AFMID	FKRP			TSC2	TGFBR2
	AFP				AFP	CIC			APOE	TGM2
	AGAP4				AGAP4	HDAC8			RELN	THBD
	AGAP6				AGAP6	PEX3			GBA1	THPO
	AGPAT2				AGPAT2	ACBD6			ATP7A	TJP2
	AGPAT4				AGPAT4	GEMIN4			PTPN11	TKT
	AGPAT9				AGPAT9	PUF60			GABRB3	TNFAIP3
	AGPAT9L				AGPAT9L	MT-ND1			MTHFR	TNFRSF11B
	AGT				AGT	FANCI			NPC1	TNIK
	AGTR2				AGTR2	CBL			SHANK2	TNPO3
	AGXT				AGXT	ASH1L			PAH	TNXB
	AHCY				AHCY	BCL11B			ALDH5A1	TP53
	AHR1B				AHR1B	SETD1B			GCDH	TP53RK
	AHSG				AHSG	UBA5			GABRA1	TPI1
	AIFM1				AIFM1	COQ9			DMD	TRAPPC2L
	AJM1				AJM1	NOVA2			NF1	TRDN
	AK1				AK1	NALCN			ATP1A3	TRH
	AK2				AK2	IGF1R			PCDH19	TRIM37
	AK3				AK3	FKTN			UBE3A	TRNT1
	AKAP6				AKAP6	ALG11			GABRG2	TRPM6
	AKR1A1A				AKR1A1A	PHGDH			PLA2G6	TSPAN7
	AKR1C1				AKR1C1	BAP1			SPTAN1	TTN
	AKR1C3				AKR1C3	RAC3			ABCD1	TUBB
	AKR1D1				AKR1D1	RFT1			OTC	TUBB2B
	AKR7A2				AKR7A2	SOS1			PPT1	TUBG1
	AKR7A3				AKR7A3	MOGS			H3-3B	TYMP
	ALAD				ALAD	FH			ANK2	UBB
	ALAS2				ALAS2	INSR			KMT2D	UGDH
	ALB				ALB	ASNS			SMC1A	UGP2
	ALDH18A1				ALDH18A1	RYR2			PANK2	UNC80
	ALDH1A2				ALDH1A2	F2			TP53	UQCRC2
	ALDH3B1				ALDH3B1	ZNF526			DRD2	UQCRQ
	ALDH4A1				ALDH4A1	ASXL1			HPRT1	USP18
	ALDH7A1				ALDH7A1	TIMM8A			CACNA1G	VLDLR
	ALDH9A1				ALDH9A1	PSMD12			ARID1B	VPS35
	ALDOA				ALDOA	RPL10			IGF1	VWF
	ALDOB				ALDOB	SLC25A4			B9D1	WT1
	ALDOC				ALDOC	BCAP31			GNAS	WWOX
	ALG12				ALG12	KDM6A			KMT2E	XDH
	ALG13				ALG13	CEP104			ALG13	XK
	ALG9				ALG9	CLN8			TCF20	XPR1
	ALOX15				ALOX15	GNB2			SRCAP	ZBTB16
	ALOX15B				ALOX15B	GABRA2			ASAH1	ZFHX4
	ALOX5				ALOX5	MPDU1			DISC1	ZSWIM6
	ALPK1				ALPK1	DOLK			NKX2-1	DRD1
	ALPK3				ALPK3	RUNX1			GFAP	NR2E3
	ALX4				ALX4	COASY			ADSL	DRD5
	AMER2				AMER2	GJB2			KIF1A	RAC1
	AMIGO1				AMIGO1	RNASEH2A			NTRK2	EGFR
	AMIGO2				AMIGO2	L2HGDH			KANSL1	CCR1
	AMN				AMN	GRIN2D			APC	GSK3B
	AMOTL2				AMOTL2	WASF1			KCNT1	PYGL
	AMPH				AMPH	SCN5A			ATRX	STS
	AMT				AMT	UPF3B			PI4KA	SRC
	AMY2A				AMY2A	SACS			WWOX	KCNH2
	ANG				ANG	RBFOX1			LOC129994826	DRD4
	ANGPT1				ANGPT1	CAMK2B			MMADHC	CHRNA4
	ANGPTL1				ANGPTL1	DLG3			GNPTAB	KCNMA1
	ANGPTL2				ANGPTL2	IRF6			ASL	GRM5
	ANGPTL3				ANGPTL3	GDNF			FGFR1	ALPL
	ANGPTL4				ANGPTL4	PRICKLE1			FBN1	PARP1
	ANK2				ANK2	VARS2			TPP1	HDAC6
	ANKDD1A				ANKDD1A	LYST			DCX
	ANKRD13B				ANKRD13B	VPS13A			BRAF
	ANKRD13C				ANKRD13C	CAMK2A			TCF4
	ANKRD13D				ANKRD13D	MAPK1			TWNK
	ANKRD33				ANKRD33	HNRNPK			NSD1
	ANKRD33B				ANKRD33B	PTCH1			KAT6B
	ANKRD34A				ANKRD34A	NR5A1			GCH1
	ANKRD63				ANKRD63	SLC1A1			ATP1A2
	ANKRD9				ANKRD9	PCCB			FGFR3
	ANKS1B				ANKS1B	SHMT2			SYT1
	ANO1				ANO1	NR3C1			ATM
	ANO4				ANO4	CLCN4			VPS13B
	ANO8				ANO8	CRELD1			CREBBP
	ANO9				ANO9	SGSH			KCNA2
	ANPEPB				ANPEPB	PACS1			COL2A1
	ANXA5				ANXA5	TMEM165			HRAS
	ANXA8				ANXA8	GALT			DDC
	ANXA8L1				ANXA8L1	CHD3			CFTR
	AP1G2				AP1G2	IDUA			INS
	AP2A2				AP2A2	FUCA1			AKT1
	APBA1				APBA1	HCN1			ATP7B
	APC				APC	VMA22			RNASEH2C
	APCDD1L-DT				APCDD1L-DT	FGD1			EHMT1
	APEX1				APEX1	POLR3B			TSC1
	APIP				APIP	ERCC6			PAX6
	APLN				APLN	MOCS1			SMARCA2
	APLNR				APLNR	MOCS2			ACTB
	APOA1				APOA1	JARID2			HYLS1
	APOA4				APOA4	NIPA1			SMARCA4
	APOBEC2				APOBEC2	HLA-DRB1			L1CAM
	APOBEC3B				APOBEC3B	SOD1			KMT2A
	APOBEC3B-AS1				APOBEC3B-AS1	BCKDHB			SUCLA2
	APOC2				APOC2	NDUFS4			SNAP25
	APOEA				APOEA	AIFM1			SPTBN1
	APP				APP	GATAD2B			NPC2
	APRT				APRT	TMEM138			HTR1A
	AQP10				AQP10	KCTD7			NIPBL
	AQP11				AQP11	RPS6KA3			CPT2
	AQP7				AQP7	MFN2			QDPR
	ARAP2				ARAP2	PEX16			IDS
	ARHGAP10				ARHGAP10	MYH10			ACADM
	ARHGAP11A				ARHGAP11A	ASPA			SYNGAP1-AS1
	ARHGAP15				ARHGAP15	ADARB1			PPP2R1A
	ARHGAP20				ARHGAP20	MLC1			JAK2
	ARHGAP21				ARHGAP21	HEXB			POLR3A
	ARHGAP22				ARHGAP22	HEPACAM			GPHN
	ARHGAP24				ARHGAP24	SOX3			GALC
	ARHGAP28				ARHGAP28	NCDN			NSDHL
	ARHGAP29				ARHGAP29	PIGN			DGUOK
	ARHGAP6				ARHGAP6	POMGNT1			ARSA
	ARHGEF15				ARHGEF15	CHKA			SLC16A2
	ARHGEF18				ARHGEF18	SYNE1			PDHA1
	ARHGEF37				ARHGEF37	SMG9			PRKN
	ARHGEF6				ARHGEF6	MCCC1			KDM5C
	ARK2C				ARK2C	PSEN1			ACADS
	AR.L				AR.L	SNRPN			NLGN4X
	ARL10				ARL10	TAF1			IL6
	ARL6IP1				ARL6IP1	CACNA1E			VCP
	ARL9				ARL9	BRWD3			HNRNPH2
	ARNT				ARNT	GTPBP2			ALDH7A1
	ARPC2				ARPC2	SERPINA1			ARHGEF9
	ARR3A				ARR3A	PDE10A			SHH
	ARRDC2				ARRDC2	ATN1			GABRB2
	ARSJ				ARSJ	HSPD1			FGFR2
	ARSL				ARSL	MVK			SCAF4
	ART3				ART3	ATP6V1A			PRPS1
	ARTN				ARTN	TBCK			NOTCH3
	ASB10				ASB10	HADH			ATP6V0A2
	ASB13				ASB13	DLD			NLGN3
	ASB2				ASB2	UBAP2L			ATP6AP1
	ASCL1				ASCL1	ARID1A			LOC130062945
	ASF1B				ASF1B	SOX5			GATM
	ASGR2				ASGR2	RAB11B			SOX9
	ASIC2				ASIC2	TRAPPC9			USP7
	ASIC4				ASIC4	MAN1B1			PTS
	ASL				ASL	SQSTM1			PRODH
	ASPHD1				ASPHD1	CYP27B1			HTT
	ASS1				ASS1	SPEN			ABCC8
	ATAD2				ATAD2	CTSD			DRD3
	ATAD3A				ATAD3A	OPHN1			PLP1
	ATAD3C				ATAD3C	CDC42			MPV17
	ATF4				ATF4	SNX14			CYP27A1
	ATF5B				ATF5B	PRNP			WAS
	ATF6				ATF6	NLRP3			SLC1A2
	ATG5				ATG5	AR			SLC6A8
	ATG7				ATG7	HNRNPR			ITPR1
	ATOH7				ATOH7	TGFBR2			HCFC1
	ATOH8				ATOH8	CSF1R			SCN1B
	ATP1A2				ATP1A2	ZBTB11			SUPT16H
	ATP1B2				ATP1B2	STAT3			RRM2B
	ATP2A3				ATP2A3	SARS1			SCN3A
	ATP2B2				ATP2B2	OTX2			ANKRD11
	ATP5B				ATP5B	F5			TNF
	ATP5H				ATP5H	PHF8			COQ4
	ATP5L				ATP5L	CDK13			CPLANE1
	ATP5ME				ATP5ME	PIK3R1			PAFAH1B1
	ATP6V1B1				ATP6V1B1	JMJD1C			MAGEL2
	ATP7B				ATP7B	AFG2B			ARG1
	ATP8A1				ATP8A1	PCCA			SLC18A2
	ATP8A2				ATP8A2	COQ2			SDHA
	AURKA				AURKA	SOX10			OPA1
	AVBD10				AVBD10	CTC1			LEP
	AVBD8				AVBD8	AKT3			TRAPPC11
	AVD				AVD	GRM1			PPP2R5D
	B3GALT1				B3GALT1	WARS1			ACADVL
	B3GAT2				B3GAT2	ADGRL1-AS1			SLC35A2
	B4GALNT3				B4GALNT3	G6PC1			SPR
	B4GALNT4				B4GALNT4	NEU1			LMNA
	B4GALT2				B4GALT2	HBB			POLG2
	BACE2				BACE2	CHCHD10			SNCA
	BAG3				BAG3	TCF7L2			DHCR7
	BAIAP2L1				BAIAP2L1	GLUD1			GLA
	BANCR				BANCR	TELO2			RAI1
	BANK1				BANK1	GPC3			RYR1
	BBOX1				BBOX1	PPM1D			ZEB2
	BCKDHB				BCKDHB	GMPPB			SPG7
	BCL2L1				BCL2L1	FBN2			SMAD4
	BCL2L14				BCL2L14	POR			SCN4A
	BCL6				BCL6	HLA-DQB1			APP
	BDH1				BDH1	CLPB			TNRC6B
	BDH2				BDH2	MMUT			ERCC2
	BDKRB1				BDKRB1	ATP2B1			FOLR1
	BDKRB2				BDKRB2	CYFIP2			SLC22A5
	BEGAIN				BEGAIN	TGFBR1			POMT1
	BF2				BF2	APTX			CASR
	BG1				BG1	IFIH1			IL10
	BHLHE40				BHLHE40	HCRT			TERT
	BICC1				BICC1	TRIM32			SGCE
	BICD1				BICD1	QARS1			CACNA1I
	BICDL1				BICDL1	ACOX1			PNKP
	BIRC5				BIRC5	OGDHL			KCNB1
	BLCAP				BLCAP	MORC2			DNM1
	BLVRB				BLVRB	NTRK1			NRAS
	BMP1				BMP1	SHOC2			ATP13A2
	BMP2K				BMP2K	PCBD1			ASS1
	BMP7				BMP7	SLC7A7			BCL11A
	BNC1				BNC1	IL1RAPL1			ETFDH
	BNC2				BNC2	EZH2			DKC1
	BOC				BOC	MCCC2			FBXL4
	BORCS6				BORCS6	COG4			DNMT3A
	BPHL				BPHL	KARS1			TUBA1A
	BRCA1				BRCA1	NRG1			NEXMIF
	BRINP1				BRINP1	KMT5B			MMP2
	BRINP2				BRINP2	TRPV4			HUWE1
	BRPF1				BRPF1	H4C11			CLN6
	BSDC1				BSDC1	PNP			SUOX
	BSG				BSG	CNNM2			SMC3
	BTG1				BTG1	SLC39A8			PTCHD1
	BTN3A3				BTN3A3	GATA1			MAF
	BZW2				BZW2	HLCS			TYMP
	C10ORF71				C10ORF71	STX1A			DBH
	C11ORF21				C11ORF21	RAF1			PSAP
	C11ORF96				C11ORF96	SMPD4			LOC102724058
	C14ORF180				C14ORF180	PGM2L1			SATB2
	C16ORF62				C16ORF62	SRPX2			IFNG
	C1D				C1D	AP3B2			TBX1
	C1ORF105				C1ORF105	ABCD4			PNPO
	C1ORF53				C1ORF53	ZMYND11			EP300
	C1QL3				C1QL3	PHF21A			BRCA2
	C1QL4				C1QL4	SDCCAG8			CRH
	C1QTNF1-AS1				C1QTNF1-AS1	TMEM237			CLN5
	C1QTNF3				C1QTNF3	KAT5			LAMP2
	C22ORF15				C22ORF15	ARHGEF2			HEXA
	C2CD2				C2CD2	PPP3CA			BCS1L
	C2ORF40				C2ORF40	SOX11			SMPD1
	C3A.1				C3A.1	KCNJ2			PC
	C3ORF52				C3ORF52	SLC25A12			HFE
	C3ORF80				C3ORF80	MAP1B			HSD17B4
	C4BPB				C4BPB	TREM2			KCNJ11
	C4ORF33				C4ORF33	SIN3A			CHD4
	C6ORF141				C6ORF141	SALL4			LMBRD1
	C7				C7	PPARG			HNRNPU
	C8ORF22				C8ORF22	GEMIN5			KCNMA1
	C9ORF50				C9ORF50	RPE65			HSD17B10
	CA11				CA11	SLC13A5			CLN3
	CA12				CA12	MRE11			HADHB
	CA4				CA4	PPP1R21			NPHP1
	CA8				CA8	RALA			SLC19A3
	CAB39L				CAB39L	PRKAR1A			SLC1A3
	CACNA1A				CACNA1A	MMAA			PQBP1
	CACNA1D				CACNA1D	MEFV			NAA10
	CACNA1DA				CACNA1DA	CEP41			GAA
	CACNA1H				CACNA1H	RHOBTB2			COQ8A
	CACNB2				CACNB2	RARS2			EBF3
	CACNG4				CACNG4	POMT2			PDGFRB
	CACNG6				CACNG6	SUMF1			KCNA1
	CACNG8				CACNG8	CTNND2			NDE1
	CACUL1				CACUL1	DPM3			CTLA4
	CADPS				CADPS	DNMT3B			GABRA5
	CADPS2				CADPS2	CLTC			TREX1
	CALB2				CALB2	ASPM			ACE
	CALHM5				CALHM5	SYNJ1			SURF1
	CAMK2D				CAMK2D	GJA1			CPS1
	CAMK2N1				CAMK2N1	SZT2			ELN
	CAMK2N2				CAMK2N2	COG6			AMACR
	CAP2				CAP2	NDP			NGF
	CAPG				CAPG	ATP6V0A1			CP
	CAPN3				CAPN3	GBE1			SPAST
	CAPN6				CAPN6	ARL13B			MAP2K1
	CAPRIN1				CAPRIN1	GJC2			WDFY3
	CAR				CAR	AARS1			GRN
	CARD10				CARD10	TAFAZZIN			FTL
	CARD16				CARD16	LOC121587574			CHRNA4
	CARNS1				CARNS1	PEX14			OCRL
	CASP1				CASP1	PHF6			DPYD
	CASQ1				CASQ1	SLC12A3			KAT6A
	CASQ2				CASQ2	IVD			NAGLU
	CASZ1				CASZ1	PCNT			MCOLN1
	CAV1				CAV1	CHAT			WDR45B
	CAVIN4				CAVIN4	SLC25A13			SUCLG1
	CBLN1				CBLN1	MAGT1			ETFA
	CBLN2				CBLN2	AVPR2			HADHA
	CBR1				CBR1	AMT			ALDH18A1
	CCDC13				CCDC13	HCCS			C19orf12
	CCDC141				CCDC141	TMX2			POGZ
	CCDC152				CCDC152	FRA10AC1			ADAR
	CCDC159				CCDC159	PEX11B			LAMA2
	CCDC160				CCDC160	FANCB			LOC110806262
	CCDC69				CCDC69	NFIX			H4C1
	CCDC84				CCDC84	NDUFV1			SPG11
	CCK				CCK	VMA12			DAOA
	CCL2				CCL2	NIPA2			CHRNA7
	CCL25				CCL25	EIF3F			TTN
	CCN2				CCN2	PSAT1			POLGARF
	CCN3				CCN3	GNB5			CPT1A
	CCNB2				CCNB2	P2RY12			ATP6AP2
	CCNB3				CCNB3	TSEN54			FA2H
	CCND2				CCND2	EIF2B5			AFG3L2
	CCNG2				CCNG2	TMEM231			HMBS
	CCR2				CCR2	UNC80			MED13L
	CCRL2				CCRL2	PCLO			AHDC1
	CCT8				CCT8	NDUFS7			PNKD
	CD24				CD24	BCOR			TUBB3
	CD248				CD248	ASTN2			EPG5
	CD2AP				CD2AP	LDLR			GLDC
	CD300E				CD300E	RAD21			BSCL2
	CD34				CD34	FTO			CACNA1D
	CD53				CD53	PYCR2			MAN2B1
	CD7				CD7	SERAC1			SLC25A15
	CD70				CD70	HMGCL			MSH6
	CDC14A				CDC14A	HESX1			ABAT
	CDC20				CDC20	PLPBP			SMARCB1
	CDC20B				CDC20B	SLC2A10			ALPL
	CDC42EP1				CDC42EP1	DEPDC5			ETHE1
	CDC42EP5				CDC42EP5	STT3A			PRF1
	CDC45				CDC45	FAS			RAB39B
	CDC6				CDC6	NBAS			GABRD
	CDCA3				CDCA3	SLC46A1			KIF5C
	CDCA7L				CDCA7L	ZFYVE26			BTD
	CDCP1				CDCP1	TMEM222			TUBB4A
	CDH10				CDH10	SLC20A2			KIAA0586
	CDH11				CDH11	TTC21B			SOX2
	CDH12				CDH12	TMEM70			KCNJ10
	CDH13				CDH13	TARDBP			IGF2
	CDH15				CDH15	NAGA			H19
	CDH20				CDH20	RECQL4			SAMHD1
	CDH3				CDH3	WDR62			COX20
	CDH5				CDH5	SRSF1			KMT2C
	CDH6				CDH6	YY1			ACAD9
	CDH8				CDH8	ERCC8			RNASEH2B
	CDHR3				CDHR3	VWF			COL1A1
	CDHR5				CDHR5	DNAJC12			AARS2
	CDK2AP1				CDK2AP1	CAPN15			NAGS
	CDK6				CDK6	HERC2			PGK1
	CDKN1C				CDKN1C	PGM3			DNM1L
	CDKN2B				CDKN2B	MICU1			MFSD8
	CDO1				CDO1	SLC12A5			TOR1A
	CDON				CDON	ATP2A2			TGFB1
	CDS1				CDS1	ALDH3A2			ADA
	CDT1				CDT1	MCPH1			SLC25A20
	CDX1				CDX1	AAAS			TANGO2
	CEACAM22P				CEACAM22P	KIF7			FKRP
	CEBPB-AS1				CEBPB-AS1	PDYN			HDAC8
	CEBPD				CEBPD	EBP			PUF60
	CELA2B				CELA2B	COL3A1			MT-ND1
	CELA3B				CELA3B	WT1			FANCI
	CELF4				CELF4	SLC25A22			UBA5
	CEND1				CEND1	FRRS1L			COQ9
	CENPE				CENPE	TBC1D2B			NALCN
	CENPF				CENPF	BRCA1			IGF1R
	CENPI				CENPI	MTHFS			FKTN
	CENPQ				CENPQ	B9D2			PHGDH
	CEP126				CEP126	EIF2B2			BAP1
	CEP63				CEP63	PYCR1			SOS1
	CEP78				CEP78	WAC			FH
	CES5AP1				CES5AP1	EXT2			INSR
	CETP				CETP	COL1A2			ASNS
	CFAP44				CFAP44	SLC9A9			RYR2
	CFAP47				CFAP47	TIAM1			F2
	CGB3				CGB3	GLI2			ZNF526
	CGGBP1				CGGBP1	TAF4			ASXL1
	CGN				CGN	OTUD5			TIMM8A
	CGNL1				CGNL1	OXTR			PSMD12
	CHAC1				CHAC1	ZNF711			SLC25A4
	CHAD				CHAD	BMP2			BCAP31
	CHAT				CHAT	DPM2			KDM6A
	CHCHD10				CHCHD10	JAG1			CLN8
	CHCHD3				CHCHD3	AGA			GABRA2
	CHDH				CHDH	SLC12A2			COASY
	CHDSD				CHDSD	TUSC3			GJB2
	CHGB				CHGB	FIG4			RNASEH2A
	CHI3L1				CHI3L1	HTR2C			L2HGDH
	CHIA.6				CHIA.6	CDH2			GRIN2D
	CHIR1AB3				CHIR1AB3	NSUN2			SCN5A
	CHMP4C				CHMP4C	SMARCC2			SACS
	CHRAC1				CHRAC1	MYH7			RBFOX1
	CHRD				CHRD	RNU4-2			IRF6
	CHRM2				CHRM2	ADA2			GDNF
	CHRNA7				CHRNA7	ACADSB			PRICKLE1
	CHST11				CHST11	NPHP3			VARS2
	CHST13				CHST13	ITGB3			LYST
	CHST15				CHST15	RTEL1			VPS13A
	CHST3				CHST3	MED13			MAPK1
	CHTF8				CHTF8	PIGT			HNRNPK
	CIAPIN1				CIAPIN1	POMC			PTCH1
	CIMAP1B				CIMAP1B	SCO2			NR5A1
	CISH				CISH	ERCC4			SLC1A1
	CITED4				CITED4	SHANK1			PCCB
	CKB				CKB	SLC1A4			NR3C1
	CKM				CKM	CUL4B			CLCN4
	CKMT1A				CKMT1A	GLUL			SGSH
	CLCA1				CLCA1	KCND3			PACS1
	CLCF1				CLCF1	THRB			GALT
	CLDN15				CLDN15	MLYCD			CHD3
	CLDN2				CLDN2	AFF2			IDUA
	CLDN3				CLDN3	ASXL3			FUCA1
	CLDN9				CLDN9	VHL			HCN1
	CLEC11A				CLEC11A	SRRM2			FGD1
	CLEC2L				CLEC2L	MSL2			POLR3B
	CLIC3				CLIC3	ECHS1			ERCC6
	CLIC5				CLIC5	LNPK			MOCS1
	CLMAT3				CLMAT3	BCORL1			MOCS2
	CLN5				CLN5	PHIP			JARID2
	CLSTN2				CLSTN2	EFTUD2			NIPA1
	CLTA				CLTA	SKI			HLA-DRB1
	CMC1				CMC1	PGAP3			SOD1
	CMKLR1				CMKLR1	ACSL4			BCKDHB
	CMKLR2				CMKLR2	GCK			NDUFS4
	CMPK2				CMPK2	B3GALT6			AIFM1
	CMTM5				CMTM5	SLC5A7			GATAD2B
	CMYA5				CMYA5	CNKSR2			TMEM138
	CNBP				CNBP	VDR			KCTD7
	CNKSR2				CNKSR2	HOXA1			RPS6KA3
	CNKSR3				CNKSR3	YWHAG			MFN2
	CNN1				CNN1	SUFU			MYH10
	CNN3				CNN3	H4C9			ASPA
	CNNM1				CNNM1	USH2A			ADARB1
	CNNM2				CNNM2	ZNF804A			MLC1
	CNOT2				CNOT2	RAB3GAP2			HEXB
	CNOT9				CNOT9	CACNA1C-AS1			HEPACAM
	CNR1				CNR1	PGAP2			PIGN
	CNTN1				CNTN1	STAG2			POMGNT1
	CNTN2				CNTN2	TPH1			SYNE1
	CNTN3				CNTN3	NLGN1			MCCC1
	CNTNAP3				CNTNAP3	CDKN1C			PSEN1
	COBL				COBL	B4GALT7			SNRPN
	COBLL1				COBLL1	TK2			CACNA1E
	COG1				COG1	LIG4			GTPBP2
	COG2				COG2	COG1			SERPINA1
	COL11A1				COL11A1	ACY1			PDE10A
	COL11A2				COL11A2	ROBO1			ATN1
	COL15A1				COL15A1	NONO			HSPD1
	COL21A1				COL21A1	RPL36A-HNRNPH2			MVK
	COL22A1				COL22A1	KIF11			ATP6V1A
	COL26A1				COL26A1	HAX1			TBCK
	COL2A1				COL2A1	ATXN2			HADH
	COL4A1				COL4A1	SEPSECS			DLD
	COL4A2				COL4A2	B4GALT1			ARID1A
	COL4A3				COL4A3	ALMS1			SOX5
	COL4A4				COL4A4	TGFB3			MAN1B1
	COL5A2				COL5A2	PACS2			SQSTM1
	COL5A3				COL5A3	SMAD3			CYP27B1
	COL6A2				COL6A2	ZMYM3			SPEN
	COL6A3				COL6A3	HACE1			CTSD
	COL6A4P2				COL6A4P2	TRIP12			OPHN1
	COL6A5				COL6A5	TTR			CDC42
	COL7A1				COL7A1	ETFB			SNX14
	COL8A1				COL8A1	TSPAN7			PRNP
	COL8A2				COL8A2	TRRAP			NLRP3
	COL9A1				COL9A1	SMARCAL1			AR
	COLEC10				COLEC10	CSTB			TGFBR2
	COLGALT2				COLGALT2	ABCC9			CSF1R
	COMT				COMT	SLC35A3			STAT3
	COMTD1				COMTD1	UBTF			OTX2
	COPB1				COPB1	GALNS			F5
	COQ4				COQ4	TMLHE			PIK3R1
	CORIN				CORIN	BMP4			JMJD1C
	CORO6				CORO6	GM2A			PCCA
	COX2				COX2	KCNQ1			COQ2
	COX4I1				COX4I1	SHOX			SOX10
	COX6A2				COX6A2	MGAT2			CTC1
	COX6B2				COX6B2	SLC25A1			AKT3
	COX6C				COX6C	KCNH1			GRM1
	COX7A1				COX7A1	HIVEP2			ADGRL1-AS1
	COX7C				COX7C	LRP5			G6PC1
	CPA1				CPA1	CARS2			NEU1
	CPA4				CPA4	AVP			HBB
	CPEB2				CPEB2	MID1			CHCHD10
	CPEB4				CPEB4	EXOSC3			TCF7L2
	CPM				CPM	SLC12A6			GLUD1
	CPN2				CPN2	CACNA2D1			TELO2
	CPNE4				CPNE4	MT-ATP6			GPC3
	CPNE7				CPNE7	DPH5			PPM1D
	CPT1AB				CPT1AB	ZDHHC9			GMPPB
	CPZ				CPZ	PIGV			FBN2
	CRABP2				CRABP2	MTM1			POR
	CRACR2B				CRACR2B	NTNG1			HLA-DQB1
	CRAT				CRAT	TBCD			CLPB
	CREB3L3				CREB3L3	ZBTB20			MMUT
	CREB5				CREB5	NDUFV2			CYFIP2
	CRHBP				CRHBP	DNMT1			TGFBR1
	CRIPTO				CRIPTO	GP1BB			APTX
	CRISPLD2				CRISPLD2	CLCN1			IFIH1
	CRTAC1				CRTAC1	FAR1			HCRT
	CRTC1				CRTC1	HGSNAT			TRIM32
	CRX				CRX	AP1S2			QARS1
	CRY1				CRY1	STX1B			ACOX1
	CRYAB				CRYAB	PAX2			MORC2
	CRYL1				CRYL1	DOCK8			NTRK1
	CRYM				CRYM	PRPF8			SHOC2
	CS				CS	PPFIBP1			PCBD1
	CSDC2				CSDC2	ESR1			SLC7A7
	CSF1RA				CSF1RA	IL1B			IL1RAPL1
	CSF2				CSF2	HTR3A			EZH2
	CSF2RB				CSF2RB	FKBP5			MCCC2
	CSMD2				CSMD2	PCDHGC4			KARS1
	CSRNP1				CSRNP1	AP4E1			NRG1
	CSRP3				CSRP3	ENG			TRPV4
	CST3				CST3	CNTN4			PNP
	CST6				CST6	COL11A1			CNNM2
	CTGF				CTGF	FOXRED1			GATA1
	CTH				CTH	ALDOB			HLCS
	CTNNA2				CTNNA2	ACTA1			STX1A
	CTNNA3				CTNNA3	NOTCH1			RAF1
	CTNND2				CTNND2	MAP2K2			SRPX2
	CTRC				CTRC	KIF5A			AP3B2
	CTSH				CTSH	DTNBP1			ABCD4
	CTSK				CTSK	NBN			SDCCAG8
	CTTN				CTTN	MTRFR			TMEM237
	CX3CL1				CX3CL1	GATA2			PPP3CA
	CXCL1				CXCL1	NSD2			KCNJ2
	CXCL12				CXCL12	ERCC5			SLC25A12
	CXCL12B				CXCL12B	SHROOM4			MAP1B
	CXCL2				CXCL2	MGME1			TREM2
	CXCL8				CXCL8	GDI1			SIN3A
	CXCR2				CXCR2	MMAB			SALL4
	CXCR2P1				CXCR2P1	GABRB1			PPARG
	CXXC1				CXXC1	GRM5			RPE65
	CYB5RL				CYB5RL	GLI3			SLC13A5
	CYBB				CYBB	ITGA2B			MRE11
	CYC1				CYC1	BBS1			PRKAR1A
	CYCS				CYCS	CPSF3			MMAA
	CYGB				CYGB	LZTR1			MEFV
	CYLD				CYLD	CHD1			CEP41
	CYP17A1				CYP17A1	HLA-B			RHOBTB2
	CYP19A1B				CYP19A1B	B3GAT3			RARS2
	CYP19B				CYP19B	CPAP			POMT2
	CYP1A				CYP1A	COG2			SUMF1
	CYP1A1				CYP1A1	FGF8			CTNND2
	CYP1A2				CYP1A2	C12orf57			DPM3
	CYP1A4				CYP1A4	TWIST1			DNMT3B
	CYP-29A2				CYP-29A2	BCKDHA			ASPM
	CYP2A7				CYP2A7	NDUFAF5			SYNJ1
	CYP2AC1				CYP2AC1	EGF			GJA1
	CYP2AC2				CYP2AC2	KCNT2			SZT2
	CYP2C11				CYP2C11	UBE2A			NDP
	CYP2C18				CYP2C18	NR2F1			ATP6V0A1
	CYP2C19				CYP2C19	CNTN6			GBE1
	CYP2C22				CYP2C22	PDHX			ARL13B
	CYP2C9				CYP2C9	GK			GJC2
	CYP2D6				CYP2D6	SHQ1			AARS1
	CYP2J4				CYP2J4	CAMTA1			TAFAZZIN
	CYP2R1				CYP2R1	CACNA1H			LOC121587574
	CYP2U1				CYP2U1	ZBTB7A			PHF6
	CYP2W1				CYP2W1	ALB			SLC12A3
	CYP2W2				CYP2W2	KIF14			IVD
	CYP-34A9				CYP-34A9	GNPAT			PCNT
	CYP3A11				CYP3A11	CAT			CHAT
	CYP3A2				CYP3A2	EMC10			SLC25A13
	CYP3A37				CYP3A37	SPRED1			AVPR2
	CYP3A5				CYP3A5	PPP1CB			AMT
	CYP3A80				CYP3A80	STAG1			HCCS
	CYP3A9				CYP3A9	DYNC1I2			FANCB
	CYP46A1.1				CYP46A1.1	NEFL			NFIX
	CYP46A1.3				CYP46A1.3	BAZ1B			NDUFV1
	CYP4A11				CYP4A11	COQ7			VMA12
	CYP4A2				CYP4A2	TNXB			NIPA2
	CYP4B7				CYP4B7	CTR9			PSAT1
	CYP51				CYP51	STAT1			GNB5
	CYP8B1				CYP8B1	CRHR1			TSEN54
	CYSLTR2				CYSLTR2	AIMP2			EIF2B5
	CYTL1				CYTL1	DAG1			TMEM231
	CYYR1				CYYR1	PRL			UNC80
	DAB1				DAB1	SMS			PCLO
	DAB2				DAB2	GALE			NDUFS7
	DACT3-AS1				DACT3-AS1	KCNC3			BCOR
	DAW1				DAW1	PLCB1			ASTN2
	DBNDD2				DBNDD2	OCLN			LDLR
	DCDC2				DCDC2	TPO			RAD21
	DCLK3				DCLK3	CLCN2			FTO
	DCM				DCM	TGFB2			PYCR2
	DCN				DCN	MBTPS2			SERAC1
	DCXR				DCXR	STIL			HMGCL
	DDAH1				DDAH1	BRPF1			HESX1
	DDIAS				DDIAS	SDHB			PLPBP
	DDIT4L				DDIT4L	CAV3			SLC2A10
	DDN				DDN	ERCC3			DEPDC5
	DDT				DDT	ACAT1			FAS
	DDX26B				DDX26B	DPP6			NBAS
	DDX60				DDX60	SMARCE1			SLC46A1
	DENND1B				DENND1B	HNF1B			ZFYVE26
	DENND4A				DENND4A	DMXL2			SLC20A2
	DEUP1				DEUP1	TCTN3			TTC21B
	DGAT1				DGAT1	EPM2A			TMEM70
	DGCR6				DGCR6	BCKDK			TARDBP
	DGKD				DGKD	TF			NAGA
	DGKG				DGKG	MANBA			RECQL4
	DGKI				DGKI	GRID2			WDR62
	DGKQ				DGKQ	ATP5F1A			YY1
	DHCR7				DHCR7	PROP1			ERCC8
	DHDH				DHDH	DHPS			VWF
	DHFR				DHFR	BLM			DNAJC12
	DHRS9				DHRS9	OPA3			PGM3
	DHX58				DHX58	MPL			MICU1
	DIO1				DIO1	HPD			SLC12A5
	DIO2				DIO2	LTBP4			ATP2A2
	DIRAS1				DIRAS1	ZBTB18			ALDH3A2
	DIRC3				DIRC3	CYP2D6			MCPH1
	DISP2				DISP2	TCF12			AAAS
	DIXDC1				DIXDC1	NDUFS1			KIF7
	DKK1				DKK1	PRKG1			PDYN
	DKK3				DKK3	CALM3			EBP
	DLGAP4				DLGAP4	REEP1			COL3A1
	DLGAP5				DLGAP5	COX10			WT1
	DMGDH				DMGDH	PNPLA6			SLC25A22
	DNAAF3				DNAAF3	HBA1			FRRS1L
	DNAH2				DNAH2	NHLRC1			BRCA1
	DNAJA4				DNAJA4	SCARB2			MTHFS
	DNAJC10				DNAJC10	TLK2			B9D2
	DNAJC11				DNAJC11	FAT4			EIF2B2
	DNAJC12				DNAJC12	TBCE			PYCR1
	DNAJC22				DNAJC22	ENPP1			WAC
	DNAJC6				DNAJC6	PIGL			EXT2
	DNM1				DNM1	GABRG3			COL1A2
	DNM1P35				DNM1P35	CTSA			SLC9A9
	DNMBP-AS1				DNMBP-AS1	PPP2CA			GLI2
	DNMT3B				DNMT3B	RAB27A			OXTR
	DOC2B				DOC2B	ST3GAL3			ZNF711
	DOCK11				DOCK11	SAMD9			BMP2
	DOK6				DOK6	SCP2			JAG1
	DOLPP1				DOLPP1	SNAP29			AGA
	DPEP1				DPEP1	GUSB			SLC12A2
	DPP4				DPP4	LARGE1			FIG4
	DPP7				DPP7	THUMPD1			HTR2C
	DPY19L2P1				DPY19L2P1	DOHH			SMARCC2
	DPY19L2P2				DPY19L2P2	DHFR			MYH7
	DPYS				DPYS	SLC6A2			RNU4-2
	DPYSL4				DPYSL4	GLRA1			ADA2
	DPYSL5				DPYSL5	HBA2			ACADSB
	DSC2				DSC2	MAG			NPHP3
	DSC3				DSC3	LBR			RTEL1
	DSCAML1				DSCAML1	LARS2			PIGT
	DSG1				DSG1	GFM1			POMC
	DSG2				DSG2	ELOVL4			SCO2
	DSG3				DSG3	SLC6A5			ERCC4
	DSG4				DSG4	SMAD6			SHANK1
	DTL				DTL	SMAD2			SLC1A4
	DTNA				DTNA	AHCY			GLUL
	DTX1				DTX1	HYCC1			KCND3
	DTX3L				DTX3L	PTH			THRB
	DUSP10				DUSP10	POLR1C			MLYCD
	DUSP15				DUSP15	STUB1			ASXL3
	DUSP16				DUSP16	KIDINS220			VHL
	DUSP26				DUSP26	NARS2			ECHS1
	DUSP6				DUSP6	IFT172			BCORL1
	DUSP9				DUSP9	MTFMT			PHIP
	DYNC1I1				DYNC1I1	PEPD			EFTUD2
	DYNLT5				DYNLT5	ATL1			SKI
	DYSF				DYSF	XPA			PGAP3
	E2F2				E2F2	SLC25A3			GCK
	E2F8				E2F8	MYH11			B3GALT6
	ECHDC2				ECHDC2	ERBB4			SLC5A7
	ECI2				ECI2	CUX2			VDR
	EDN1				EDN1	ACO2			HOXA1
	EDNRA				EDNRA	EARS2			YWHAG
	EEF1A1				EEF1A1	ABCB7			SUFU
	EEF2K				EEF2K	CHST14			USH2A
	EFCAB13				EFCAB13	SLC12A1			ZNF804A
	EFHD2				EFHD2	KIT			RAB3GAP2
	EFL1				EFL1	APOA1			CACNA1C-AS1
	EFNA3				EFNA3	FGF14			PGAP2
	EGR1				EGR1	GNAQ			STAG2
	EHD3				EHD3	NFU1			TPH1
	EHF				EHF	LRRK2			NLGN1
	EI24				EI24	CDK5			CDKN1C
	EIF2A				EIF2A	BBS2			B4GALT7
	EIF2AK3				EIF2AK3	FOXP3			TK2
	EIF3E				EIF3E	FANCC			LIG4
	EIF3J				EIF3J	SLITRK1			ACY1
	EIF4E3				EIF4E3	RAB3GAP1			ROBO1
	ELAPOR2				ELAPOR2	STX11			RPL36A-HNRNPH2
	ELAVL3				ELAVL3	DNAJC6			KIF11
	ELF3				ELF3	ERF			HAX1
	ELF4				ELF4	TYROBP			ATXN2
	ELFN1				ELFN1	PMS2			SEPSECS
	ELMOD1				ELMOD1	NANS			ALMS1
	ELN				ELN	PRR12			TGFB3
	ELOVL2				ELOVL2	DDOST			PACS2
	ELOVL4				ELOVL4	NFIA			SMAD3
	ELOVL5				ELOVL5	CHRNE			ZMYM3
	EMC1				EMC1	MLH1			HACE1
	EMCN				EMCN	TG			TTR
	EMID1				EMID1	SLC30A7			ETFB
	EMILIN2				EMILIN2	ALG14			TSPAN7
	EMX1				EMX1	MT-TL1			TRRAP
	EN1				EN1	COL4A2			SMARCAL1
	ENDOD1				ENDOD1	RIT1			CSTB
	ENG				ENG	MAPK10			ABCC9
	ENO1				ENO1	RMRP			SLC35A3
	ENO3				ENO3	CYP7B1			UBTF
	ENPEP				ENPEP	CRP			GALNS
	ENTPD1				ENTPD1	NDN			TMLHE
	ENTPD3				ENTPD3	RBFOX3			BMP4
	ENTREP1				ENTREP1	NDUFB11			GM2A
	EOMES				EOMES	IFT140			KCNQ1
	EPB41L2				EPB41L2	GAN			SHOX
	EPB41L3				EPB41L3	ABL1			SLC25A1
	EPCAM				EPCAM	TRAPPC10			KCNH1
	EPCAM-DT				EPCAM-DT	TINF2			LRP5
	EPDR1				EPDR1	RARS1			CARS2
	EPHA10				EPHA10	ATIC			AVP
	EPHA3				EPHA3	PDE4D			MID1
	EPHA5-AS1				EPHA5-AS1	FRMD5			EXOSC3
	EPHA6				EPHA6	COL5A1			SLC12A6
	EPHA7				EPHA7	LAMB1			CACNA2D1
	EPHA8				EPHA8	GNAL			MT-ATP6
	EPHB1				EPHB1	ACTG1			ZDHHC9
	EPHB6				EPHB6	ATP6V1B2			PIGV
	EPHX2				EPHX2	PCNA			MTM1
	EPIST				EPIST	SDHD			NTNG1
	EPPK1				EPPK1	CEP164			TBCD
	EPRS				EPRS	MYH9			ZBTB20
	EPS8L1				EPS8L1	WDR73			NDUFV2
	EPS8L2				EPS8L2	ADGRV1			DNMT1
	EPSTI1				EPSTI1	FUS			CLCN1
	ERAP2				ERAP2	ZC4H2			HGSNAT
	ERCC1				ERCC1	ALDOA			AP1S2
	ERCC6L				ERCC6L	DBT			STX1B
	ERLN				ERLN	SBDS			PAX2
	ERP27				ERP27	MYH3			DOCK8
	ERRFI1				ERRFI1	MIR21			PRPF8
	ERVMER34-1				ERVMER34-1	CALM1			ESR1
	ERVV-2				ERVV-2	SIX3			IL1B
	ESPN				ESPN	CA2			HTR3A
	ESR2A				ESR2A	IMPA1			AP4E1
	ESR2B				ESR2B	SRD5A2			ENG
	ESR2.L				ESR2.L	ZNF668			CNTN4
	ESRRG				ESRRG	HIBCH			COL11A1
	ETS2				ETS2	THOC2			FOXRED1
	ETV1				ETV1	CC2D1A			ALDOB
	ETV5				ETV5	FERRY3			ACTA1
	ETV5A				ETV5A	ACVRL1			NOTCH1
	EVA1A				EVA1A	ACSF3			MAP2K2
	EXO1				EXO1	AP4B1			KIF5A
	EXOC3L2				EXOC3L2	LGI1			DTNBP1
	EXOC3L4				EXOC3L4	TUBB2B			NBN
	EXOC6B				EXOC6B	ELP2			MTRFR
	EXORH				EXORH	NR2F2			GATA2
	EXPH5				EXPH5	POU1F1			NSD2
	EXTL1				EXTL1	CTSF			ERCC5
	EXTL3				EXTL3	TUBG1			SHROOM4
	EXTL3-AS1				EXTL3-AS1	WDR19			MGME1
	EZR				EZR	FBXW7			MMAB
	EZR-AS1				EZR-AS1	IDH2			GABRB1
	F2RL2				F2RL2	AIMP1			GRM5
	F3				F3	VPS13D			GLI3
	FABP10A				FABP10A	PINK1			BBS1
	FABP3				FABP3	PRKDC			LZTR1
	FABP4				FABP4	PRKRA			CHD1
	FABP4A				FABP4A	DLG2			HLA-B
	FABP6				FABP6	ALDH4A1			B3GAT3
	FADS2				FADS2	BBS4			CPAP
	FAM107A				FAM107A	LPL			FGF8
	FAM107B				FAM107B	GORAB			C12orf57
	FAM110D				FAM110D	FARS2			TWIST1
	FAM124A				FAM124A	SPART			BCKDHA
	FAM133A				FAM133A	FXN			NDUFAF5
	FAM13C				FAM13C	MIR140			EGF
	FAM162A				FAM162A	CNOT3			KCNT2
	FAM163A				FAM163A	STIM1			NR2F1
	FAM171A2				FAM171A2	AUH			CNTN6
	FAM182B				FAM182B	PRMT7			PDHX
	FAM221A				FAM221A	IBA57			GK
	FAM222A				FAM222A	FTSJ1			CAMTA1
	FAM234B				FAM234B	PDSS1			CACNA1H
	FAM46A				FAM46A	NR3C2			ALB
	FAM46B				FAM46B	LOC128966623			KIF14
	FAM53A				FAM53A	RAG2			GNPAT
	FAM65C				FAM65C	C9orf72			CAT
	FAM78A				FAM78A	ARMC9			SPRED1
	FAM78B				FAM78B	STAR			NEFL
	FAM81A				FAM81A	LMAN2L			BAZ1B
	FAM83D				FAM83D	EIF2AK3			COQ7
	FAM83F				FAM83F	IKBKG			TNXB
	FANK1				FANK1	DPYS			CTR9
	FAR2				FAR2	ITPA			STAT1
	FAS				FAS	PIGY			CRHR1
	FBF1				FBF1	PER2			AIMP2
	FBLN1				FBLN1	TECPR2			DAG1
	FBLN2				FBLN2	GMPPA			PRL
	FBLN5				FBLN5	XYLT1			SMS
	FBN1				FBN1	ZNF41			GALE
	FBN2				FBN2	LOC126806659			KCNC3
	FBXL13				FBXL13	FGA			PLCB1
	FBXL22				FBXL22	PAK3			OCLN
	FBXL8				FBXL8	RNU4ATAC			TPO
	FBXO24				FBXO24	FBLN5			CLCN2
	FBXO25				FBXO25	LONP1			TGFB2
	FBXO40				FBXO40	GNS			MBTPS2
	FBXO9				FBXO9	TYR			STIL
	FCHSD1				FCHSD1	HSPG2			SDHB
	FDPS				FDPS	GNRH1			CAV3
	FDXR				FDXR	CHRNB2			ERCC3
	FECH				FECH	ACTA2			ACAT1
	FER1L4				FER1L4	EIF2B4			SMARCE1
	FERMT3				FERMT3	EDNRB			HNF1B
	FEZ1				FEZ1	SFTA3			DMXL2
	FGA				FGA	SNF8			TCTN3
	FGF10				FGF10	GFPT1			EPM2A
	FGF10-AS1				FGF10-AS1	VPS50			BCKDK
	FGF19				FGF19	UNC13A			TF
	FGF8				FGF8	NDUFAF2			MANBA
	FGF9				FGF9	EIF2B1			GRID2
	FGFBP3				FGFBP3	SLC2A2			ATP5F1A
	FGG				FGG	PCDH15			PROP1
	FHL2				FHL2	ADGRG1			BLM
	FIGN				FIGN	RTN4R			OPA3
	FILIP1				FILIP1	CYP21A2			MPL
	FITM1				FITM1	BBS7			HPD
	FITM2				FITM2	MED23			LTBP4
	FJX1				FJX1	PIGO			CYP2D6
	FKBP3				FKBP3	DARS2			TCF12
	FKBP4				FKBP4	FHL1			NDUFS1
	FKBP5				FKBP5	D2HGDH			PRKG1
	FLN				FLN	NDUFA1			CALM3
	FLRT1				FLRT1	PARK7			REEP1
	FLT1				FLT1	STT3B			COX10
	FLT3				FLT3	CAD			PNPLA6
	FLT4				FLT4	NSRP1			HBA1
	FMO4				FMO4	INTS8			NHLRC1
	FN1				FN1	CTDP1			SCARB2
	FNBP1				FNBP1	BBS10			FAT4
	FNIP1				FNIP1	DHCR24			TBCE
	FNIP2				FNIP2	CAV1			ENPP1
	FOS				FOS	CHRNA1			PIGL
	FOSL2				FOSL2	SETX			GABRG3
	FOXA3				FOXA3	CACNB4			CTSA
	FOXB1				FOXB1	TAT			PPP2CA
	FOXC1				FOXC1	ZNF81			RAB27A
	FOXCUT				FOXCUT	LAMB2			SAMD9
	FOXF1				FOXF1	DIS3L2			SCP2
	FOXF2				FOXF2	BTK			SNAP29
	FOXG1				FOXG1	GATA4			GUSB
	FOXH1				FOXH1	PDE2A			LARGE1
	FOXI3				FOXI3	SLC6A1-AS1			DHFR
	FOXJ1				FOXJ1	AP4M1			SLC6A2
	FOXK1				FOXK1	POMGNT2			GLRA1
	FOXO3				FOXO3	ATP8A2			HBA2
	FOXP1				FOXP1	DAO			MAG
	FOXP2				FOXP2	TCN2			LBR
	FOXP4				FOXP4	AGL			LARS2
	FRMD3				FRMD3	TSHR			GFM1
	FRMD4B				FRMD4B	SRY			ELOVL4
	FRMD5				FRMD5	RBM10			SLC6A5
	FRMPD1				FRMPD1	COX6B1			SMAD6
	FRMPD4				FRMPD4	TFAP2A			SMAD2
	FRZB				FRZB	ANO10			AHCY
	FSD1				FSD1	CIT			HYCC1
	FSD2				FSD2	VLDLR			PTH
	FTCD				FTCD	SYN2			POLR1C
	FTH1				FTH1	CLCNKB			STUB1
	FTHL27				FTHL27	ABCA1			KIDINS220
	FTL				FTL	CASP2			NARS2
	FUT11				FUT11	B3GLCT			IFT172
	FXYD1				FXYD1	MDH2			MTFMT
	FYB2				FYB2	EIF2B3			PEPD
	FYCO1				FYCO1	GUCY2D			ATL1
	FZD7				FZD7	CDON			XPA
	GAA				GAA	FGF12			SLC25A3
	GAB2				GAB2	CXCR4			MYH11
	GAB3				GAB3	SLC52A2			ERBB4
	GABARAPL1				GABARAPL1	NFIB			CUX2
	GABRA2				GABRA2	TUBB2A			ACO2
	GABRB2				GABRB2	TMEM240			EARS2
	GABRG3				GABRG3	SLC30A10			ABCB7
	GAL				GAL	LHX3			CHST14
	GAL3ST1				GAL3ST1	FOS			SLC12A1
	GAL3ST2				GAL3ST2	AP4S1			KIT
	GALM				GALM	YARS1			APOA1
	GALNT10				GALNT10	NR0B1			FGF14
	GALNT13				GALNT13	LRP2			GNAQ
	GALNT14				GALNT14	PAK1			NFU1
	GALNT17				GALNT17	SOX6			LRRK2
	GALNT18				GALNT18	YWHAE			CDK5
	GALNT5				GALNT5	CDC73			BBS2
	GALNT9				GALNT9	CHRNA2			FOXP3
	GARIN5B				GARIN5B	UPB1			FANCC
	GAS1				GAS1	DLAT			SLITRK1
	GASK1A				GASK1A	PHOX2B			RAB3GAP1
	GASK1B				GASK1B	PDSS2			STX11
	GATA2				GATA2	ATXN7			DNAJC6
	GATA2-AS1				GATA2-AS1	TET3			ERF
	GATA3				GATA3	MAT1A			TYROBP
	GATA3-AS1				GATA3-AS1	F8			PMS2
	GATA4				GATA4	FGF13			NANS
	GAU1				GAU1	KDM1A			PRR12
	GBA3				GBA3	CDK5RAP2			NFIA
	GBP1				GBP1	AMPD2			CHRNE
	GBX1				GBX1	SMO			MLH1
	GCLC				GCLC	GOSR2			TG
	GCNT1				GCNT1	TRAK1			SLC30A7
	GCNT4				GCNT4	SLC16A1			MT-TL1
	GCSAM				GCSAM	RIN2			COL4A2
	GCSH				GCSH	DISC2			RIT1
	GCSHP3				GCSHP3	PNPT1			MAPK10
	GDF10				GDF10	UMPS			RMRP
	GDF3				GDF3	EHHADH			CYP7B1
	GDF6				GDF6	PMPCA			CRP
	GDF7				GDF7	SIK1			NDN
	GDF9				GDF9	NDUFS2			RBFOX3
	GDI2				GDI2	GJB1			NDUFB11
	GDPD2				GDPD2	SSR4			IFT140
	GDPD5				GDPD5	AASS			GAN
	GFAP				GFAP	MARS2			ABL1
	GFRA1				GFRA1	DCAF17			TRAPPC10
	GFRA2				GFRA2	DOK7			TINF2
	GFUS				GFUS	MCM4			RARS1
	GFY				GFY	SEC23B			ATIC
	GGH				GGH	CD40LG			PDE4D
	GGT3P				GGT3P	SYNCRIP			COL5A1
	GHSR				GHSR	WASHC5			LAMB1
	GIMAP8				GIMAP8	SLC19A2			GNAL
	GINS2				GINS2	TTI1			ACTG1
	GIPR				GIPR	ESAM			ATP6V1B2
	GJA4				GJA4	KDM5B			SDHD
	GJA5				GJA5	DNAJC19			CEP164
	GJB1B				GJB1B	PLG			MYH9
	GJB2				GJB2	NKX2-5			WDR73
	GJD3				GJD3	WNK3			ADGRV1
	GLB1L2				GLB1L2	ODC1			FUS
	GLI1				GLI1	SCAPER			ZC4H2
	GLIS3				GLIS3	ST3GAL5			ALDOA
	GLP1R				GLP1R	NFE2L2			DBT
	GLRA4				GLRA4	BRD4			SBDS
	GLRB				GLRB	SPTBN2			MYH3
	GLT8D2				GLT8D2	PDGFRA			MIR21
	GNAO1				GNAO1	ENTPD1			CALM1
	GNAS				GNAS	PTRHD1			SIX3
	GNAT1				GNAT1	PIK3R2			CA2
	GNAT2				GNAT2	MET			SRD5A2
	GNAZ				GNAZ	NDUFS3			ZNF668
	GNB3				GNB3	LOC126806658			HIBCH
	GNGT2A				GNGT2A	RXYLT1			FERRY3
	GNMT				GNMT	ATXN10			ACVRL1
	GNRH1				GNRH1	DCTN1			ACSF3
	GNRH2				GNRH2	CDKN2A			AP4B1
	GOLGA7B				GOLGA7B	PPP2R2B			LGI1
	GOLGA7B-DT				GOLGA7B-DT	FANCA			TUBB2B
	GOT1				GOT1	SLC25A19			NR2F2
	GP9				GP9	SLC4A4			POU1F1
	GPC5				GPC5	FMR1-AS1			CTSF
	GPM6A				GPM6A	MFF			TUBG1
	GPM6B				GPM6B	MAGI2			WDR19
	GPNMB				GPNMB	NPHP4			FBXW7
	GPR135				GPR135	SLC39A14			IDH2
	GPR142				GPR142	TPK1			AIMP1
	GPR155				GPR155	HERC1			VPS13D
	GPR156				GPR156	ABCC6			PINK1
	GPR157				GPR157	NAXE			PRKDC
	GPR17				GPR17	WNT1			PRKRA
	GPR176				GPR176	WDR26			DLG2
	GPR183				GPR183	RAD51			ALDH4A1
	GPR37				GPR37	MBOAT7			BBS4
	GPR75				GPR75	GARS1			LPL
	GPR85				GPR85	LRPPRC			GORAB
	GPRASP1				GPRASP1	MC2R			FARS2
	GPRC5C				GPRC5C	CRPPA			SPART
	GPRIN2				GPRIN2	CAMK2G			FXN
	GPX1				GPX1	CHMP1A			MIR140
	GPX3				GPX3	C2CD3			STIM1
	GPX4				GPX4	IGBP1			AUH
	GPX4A				GPX4A	SLC33A1			PRMT7
	GRAP2				GRAP2	ADAMTS2			IBA57
	GRB14				GRB14	LMNB2			PDSS1
	GRB7				GRB7	WDPCP			NR3C2
	GREP1				GREP1	RARB			LOC128966623
	GRHL1				GRHL1	XK			RAG2
	GRIA3				GRIA3	NRXN3			C9orf72
	GRID2				GRID2	POLA1			ARMC9
	GRIK1				GRIK1	KCTD17			STAR
	GRIK2				GRIK2	SMN1			EIF2AK3
	GRIN2C				GRIN2C	DLGAP2			IKBKG
	GRK1B				GRK1B	ARFGEF2			DPYS
	GRK3				GRK3	DNAJC5			ITPA
	GRK7				GRK7	LAMA1			PIGY
	GRK7A				GRK7A	PTPN22			PER2
	GRM2				GRM2	NUP62			TECPR2
	GRM3				GRM3	ERCC1			GMPPA
	GRM7				GRM7	JPH3			XYLT1
	GRM8				GRM8	AGK			ZNF41
	GRP				GRP	EPRS1			LOC126806659
	GSC				GSC	XBP1			FGA
	GSDMA				GSDMA	PLOD1			RNU4ATAC
	GSR				GSR	ABCD3			FBLN5
	GSS				GSS	GLRX5			LONP1
	GSTA.1				GSTA.1	APC2			GNS
	GSTA1				GSTA1	EMC1			TYR
	GSTA3				GSTA3	TSFM			HSPG2
	GSTO2				GSTO2	TMTC3			GNRH1
	GSTP2				GSTP2	GHR			CHRNB2
	GSTT1B				GSTT1B	LMNB1			ACTA2
	GTF2A2				GTF2A2	KCNJ1			EIF2B4
	GTSE1				GTSE1	OXT			EDNRB
	GUCA1A				GUCA1A	VPS53			SFTA3
	GUCA2A				GUCA2A	MAPK3			GFPT1
	GUCY1A2				GUCY1A2	CALM2			UNC13A
	GUCY2C				GUCY2C	NCKAP1			NDUFAF2
	GVIN1				GVIN1	RNF216			EIF2B1
	GYG1				GYG1	TPI1			SLC2A2
	GYS1				GYS1	NFKB1			PCDH15
	H1-1				H1-1	CORO1A			ADGRG1
	H19				H19	NHS			RTN4R
	H1-9P				H1-9P	SLC29A3			CYP21A2
	H2AZ2				H2AZ2	AQP2			BBS7
	H2BC21				H2BC21	NRXN2			PIGO
	HAAO				HAAO	PUS1			DARS2
	HACD1				HACD1	GTPBP1			FHL1
	HACD4				HACD4	UBR7			D2HGDH
	HADH				HADH	RET			NDUFA1
	HAMP				HAMP	OGDH			PARK7
	HAND1				HAND1	RNF2			CAD
	HAO1				HAO1	RBM8A			CTDP1
	HAO2				HAO2	MIR132			BBS10
	HAPLN1				HAPLN1	DHTKD1			DHCR24
	HAPLN2				HAPLN2	DARS1			CAV1
	HAPLN4				HAPLN4	MYO5A			CHRNA1
	HARBI1				HARBI1	UBE3C			SETX
	HAS1				HAS1	NDUFS6			CACNB4
	HBAA2				HBAA2	NPAP1			TAT
	HBB				HBB	MVP-DT			ZNF81
	HBBA2				HBBA2	SCN10A			LAMB2
	HBBR				HBBR	SOST			DIS3L2
	HBE1				HBE1	NEUROD2			BTK
	HBEGF				HBEGF	PIBF1			GATA4
	HBZ				HBZ	LINS1			SLC6A1-AS1
	HCFC1R1				HCFC1R1	COL18A1			AP4M1
	HCN1				HCN1	SLC4A1			POMGNT2
	HCN4				HCN4	FBXW11			ATP8A2
	HDAC10				HDAC10	PPOX			DAO
	HDAC8				HDAC8	XPC			TCN2
	HDAC9				HDAC9	PDGFB			AGL
	HDLBP				HDLBP	HAMP			TSHR
	HEBP2				HEBP2	UCP2			SRY
	HEG1				HEG1	FLCN			RBM10
	HELZ2				HELZ2	EGFR			COX6B1
	HERC3				HERC3	ZFPM2			TFAP2A
	HERC5				HERC5	UBB			ANO10
	HERC6				HERC6	EFEMP2			CIT
	HES1				HES1	FANCD2			VLDLR
	HEY2				HEY2	DDHD2			SYN2
	HEYL				HEYL	PPARGC1A			CLCNKB
	HGD				HGD	ATAD3A			ABCA1
	HHEX				HHEX	CCND2			B3GLCT
	HIBADH				HIBADH	ROBO3			MDH2
	HIGD1A				HIGD1A	KCNH2			EIF2B3
	HIPK3				HIPK3	GALK1			GUCY2D
	HIPK4				HIPK4	CLIP2			CDON
	HJURP				HJURP	RBL2			FGF12
	HJV				HJV	GLRA2			CXCR4
	HK1				HK1	SLC6A9			SLC52A2
	HLA-DPA1				HLA-DPA1	GAL			NFIB
	HLA-DPB1				HLA-DPB1	NDUFA2			TUBB2A
	HLA-DRB1				HLA-DRB1	PRKAG2			TMEM240
	HLA-F-AS1				HLA-F-AS1	ITSN1			SLC30A10
	HLX				HLX	INTS11			LHX3
	HLX-AS1				HLX-AS1	DRD1			FOS
	HMCN2				HMCN2	XRCC4			AP4S1
	HMGA2				HMGA2	EXOC7			YARS1
	HMGB2				HMGB2	TPM3			NR0B1
	HMGCLL1				HMGCLL1	NUBPL			LRP2
	HMGCR				HMGCR	PIGM			SOX6
	HMP19				HMP19	CYP24A1			YWHAE
	HNF4A				HNF4A	CSMD1			CDC73
	HNMT				HNMT	PHYH			CHRNA2
	HNRNPA3				HNRNPA3	SLC3A1			UPB1
	HNRNPDL				HNRNPDL	AP3D1			DLAT
	HNRNPH1				HNRNPH1	MRPS22			PHOX2B
	HNRNPLL				HNRNPLL	B3GALNT2			PDSS2
	HNRNPUL2				HNRNPUL2	ARSB			ATXN7
	HOATZ				HOATZ	PLEKHG2			TET3
	HOMER2				HOMER2	CREB1			MAT1A
	HOPX				HOPX	AP1G1			F8
	HOTAIRM1				HOTAIRM1	MIR146B			KDM1A
	HOXA1				HOXA1	CEP152			CDK5RAP2
	HOXA11-AS				HOXA11-AS	CYB5R3			AMPD2
	HOXA2				HOXA2	PROKR2			SMO
	HOXA3				HOXA3	LIMK1			GOSR2
	HOXA3A				HOXA3A	CFH			TRAK1
	HOXA4				HOXA4	ARID2			SLC16A1
	HOXA5A				HOXA5A	PIGW			RIN2
	HOXA-AS2				HOXA-AS2	MPO			DISC2
	HOXB2				HOXB2	CDH23			PNPT1
	HOXB4				HOXB4	KCNJ6			UMPS
	HOXB5				HOXB5	BSND			EHHADH
	HOXB6				HOXB6	PARS2			PMPCA
	HOXB7				HOXB7	GLYCTK			SIK1
	HOXB8				HOXB8	ARV1			NDUFS2
	HOXB9				HOXB9	UFC1			GJB1
	HOXB-AS3				HOXB-AS3	CACNA1S			AASS
	HOXC4				HOXC4	SNHG14			MARS2
	HOXC4A				HOXC4A	DCC			DCAF17
	HOXC5				HOXC5	RNASET2			DOK7
	HOXC5A				HOXC5A	PAX3			MCM4
	HOXC6				HOXC6	DOCK6			SEC23B
	HOXC8				HOXC8	UFSP2			CD40LG
	HOXC9				HOXC9	DSP			SYNCRIP
	HOXD4				HOXD4	ARHGEF6			WASHC5
	HOXD8				HOXD8	GTF2IRD1			SLC19A2
	HOXD9				HOXD9	MAP2			DNAJC19
	HOXD-AS2				HOXD-AS2	ECM1			PLG
	HP				HP	PALB2			NKX2-5
	HPCAL4				HPCAL4	ERLIN2			WNK3
	HPGDS				HPGDS	ADRA2A			ODC1
	HPS5				HPS5	VRK1			ST3GAL5
	HPX				HPX	H1-4			NFE2L2
	HR96				HR96	PIGU			BRD4
	HRC				HRC	U2AF2			SPTBN2
	HRH2				HRH2	TUBB			PDGFRA
	HS3ST3B1				HS3ST3B1	CERS1			ENTPD1
	HSBP1L1				HSBP1L1	KATNIP			PIK3R2
	HSD11B1B				HSD11B1B	TAOK1			MET
	HSD17B1				HSD17B1	CYFIP1			NDUFS3
	HSD17B10				HSD17B10	TMEM106B			LOC126806658
	HSD17B4				HSD17B4	GSS			RXYLT1
	HSD3B1				HSD3B1	AGTR2			ATXN10
	HSD3B4				HSD3B4	ATXN3			DCTN1
	HSD3B5				HSD3B5	TUBGCP6			CDKN2A
	HSD3B7				HSD3B7	DIAPH1			PPP2R2B
	HSDL2				HSDL2	KPTN			FANCA
	HSF3				HSF3	BOLA3			SLC25A19
	HSF4				HSF4	NUP107			SLC4A4
	HSP-16.2				HSP-16.2	KATNAL2			FMR1-AS1
	HSP27				HSP27	TNFRSF11B			MFF
	HSP-3				HSP-3	ANO3			MAGI2
	HSP-4				HSP-4	VPS13C			NPHP4
	HSP-70				HSP-70	BCR			SLC39A14
	HSP90AA1				HSP90AA1	PIK3CD			TPK1
	HSP90B1				HSP90B1	SCN11A			HERC1
	HSPA2				HSPA2	ZIC2			ABCC6
	HSPB2				HSPB2	PDP1			NAXE
	HSPB3				HSPB3	LAS1L			WNT1
	HSPB7				HSPB7	TCIRG1			WDR26
	HSPB9				HSPB9	HJV			RAD51
	HSPE1				HSPE1	HTR1B			MBOAT7
	HTATIP2				HTATIP2	PSMB1			GARS1
	HTATSF1P2				HTATSF1P2	ETV6			LRPPRC
	HTR1B				HTR1B	NEDD4L			MC2R
	HTR1E				HTR1E	CTSK			CRPPA
	HTRA1				HTRA1	TBP			CHMP1A
	HVCN1				HVCN1	NDUFS8			C2CD3
	HYKK				HYKK	KIF2A			IGBP1
	ICAM4				ICAM4	AKT2			SLC33A1
	ICAM5				ICAM5	RAD50			ADAMTS2
	ICOSLG				ICOSLG	TSEN15			LMNB2
	ID1				ID1	KIAA0753			WDPCP
	ID2				ID2	BBS9			RARB
	ID4				ID4	COL5A2			XK
	IDH1				IDH1	ARVCF			NRXN3
	IDH3A				IDH3A	NOTCH2			KCTD17
	IER3				IER3	KCNN3			SMN1
	IER5				IER5	ACP5			DLGAP2
	IFI16				IFI16	CRBN			ARFGEF2
	IFI27L2				IFI27L2	CDK8			DNAJC5
	IFI35				IFI35	CEP63			LAMA1
	IFI6				IFI6	CIZ1			PTPN22
	IFIT3				IFIT3	BICD2			NUP62
	IFIT5				IFIT5	IER3IP1			ERCC1
	IFITM1				IFITM1	MSX2			JPH3
	IFNA4				IFNA4	IQCB1			AGK
	IFNGR1				IFNGR1	PSEN2			EPRS1
	IFT22				IFT22	HNRNPA2B1			PLOD1
	IGF1				IGF1	RMND1			ABCD3
	IGF2				IGF2	ZNF423			GLRX5
	IGF2-AS				IGF2-AS	CA8			EMC1
	IGFALS				IGFALS	SEMA3E			TSFM
	IGFBP2				IGFBP2	MYO7A			TMTC3
	IGFBP3				IGFBP3	TET2			GHR
	IGFBP5				IGFBP5	PRKD1			LMNB1
	IGFBP7				IGFBP7	ALX4			KCNJ1
	IGFBP7-AS1				IGFBP7-AS1	ORC4			OXT
	IGLON5				IGLON5	RBP4			VPS53
	IHH				IHH	SEL1L			MAPK3
	IL10RA				IL10RA	NHEJ1			CALM2
	IL13				IL13	MAN2C1			NCKAP1
	IL17D				IL17D	MSH2			RNF216
	IL17RA1A				IL17RA1A	GFER			TPI1
	IL17RD				IL17RD	SIRT4			NFKB1
	IL17RE				IL17RE	GH1			CORO1A
	IL19				IL19	IMMP2L			NHS
	IL1A				IL1A	IGHMBP2			SLC29A3
	IL1F10				IL1F10	AGTPBP1			AQP2
	IL1R2				IL1R2	NPY			NRXN2
	IL20RA				IL20RA	PKHD1			PUS1
	IL21				IL21	RTTN			GTPBP1
	IL27RA				IL27RA	ADK			UBR7
	IL36B				IL36B	NT5C2			RET
	IL36G				IL36G	FOXN1			OGDH
	IL36RN				IL36RN	CABP4			RNF2
	IL37				IL37	RANBP2			RBM8A
	IL4				IL4	THRA			MIR132
	IL4R				IL4R	GP6			DHTKD1
	IL6R				IL6R	HNF4A			DARS1
	IL8L2				IL8L2	PIGP			MYO5A
	IL9				IL9	FLNC			NDUFS6
	ILDR2				ILDR2	VPS11			NPAP1
	ILK				ILK	NDUFB9			MVP-DT
	IMP4				IMP4	AGRN			SCN10A
	IMPDH1				IMPDH1	BBS5			SOST
	INAFM1				INAFM1	FXR1			NEUROD2
	INAFM2				INAFM2	GCSH			PIBF1
	INAVA				INAVA	GYS2			COL18A1
	INE2				INE2	CTBP1			SLC4A1
	INHBA				INHBA	TFRC			PPOX
	INHBE				INHBE	ATRIP			XPC
	INHCAP				INHCAP	LIAS			PDGFB
	INS2				INS2	DNA2			HAMP
	INS-IGF2				INS-IGF2	EML1			UCP2
	INSR				INSR	COX15			FLCN
	INSYN1				INSYN1	LOC101927078			EGFR
	INTS6				INTS6	HNF1A			ZFPM2
	IP6K1				IP6K1	CRIPT			UBB
	IP6K2				IP6K2	RPL17-C18orf32			EFEMP2
	IP6K3				IP6K3	FANCL			FANCD2
	IPCEF1				IPCEF1	CDK6			DDHD2
	IPO11				IPO11	SPOP			PPARGC1A
	IPO5P1				IPO5P1	GNPTG			ATAD3A
	IQCN				IQCN	COQ6			CCND2
	IQGAP2				IQGAP2	TAF8			ROBO3
	IQGAP3				IQGAP3	TGIF1			KCNH2
	IQSEC3				IQSEC3	LOC106627981			GALK1
	IRF2BP2				IRF2BP2	KCNC1			SLC6A9
	IRF7				IRF7	XPR1			GAL
	IRS1				IRS1	PAX5			NDUFA2
	IRS4				IRS4	PRICKLE2			PRKAG2
	IRX2-DT				IRX2-DT	GBA2			ITSN1
	IRX3				IRX3	NF2			DRD1
	IRX4				IRX4	AP3B1			XRCC4
	IRX5				IRX5	THAP1			TPM3
	ISCA1				ISCA1	GPR88			NUBPL
	ISL1				ISL1	TACR3			PIGM
	ISLR				ISLR	GRIP1			CYP24A1
	ISLR2				ISLR2	ATP2B2			CSMD1
	ITGA1				ITGA1	RAPSN			PHYH
	ITGA10				ITGA10	SMCHD1			SLC3A1
	ITGA11				ITGA11	GOLGA2			AP3D1
	ITGA3				ITGA3	KIRREL3			MRPS22
	ITGA7				ITGA7	NADK2			B3GALNT2
	ITGAD				ITGAD	DNM2			ARSB
	ITGB1BP1				ITGB1BP1	MYBPC3			PLEKHG2
	ITGB1BP2				ITGB1BP2	ABCG5			CREB1
	ITGB3				ITGB3	GTPBP3			AP1G1
	ITGB5				ITGB5	RAB18			MIR146B
	ITGB8				ITGB8	SV2A			CEP152
	ITGBL1				ITGBL1	ATR			CYB5R3
	ITIH5				ITIH5	MKKS			PROKR2
	ITK				ITK	DUSP6			LIMK1
	ITLN2				ITLN2	LAMC3			CFH
	ITM2A				ITM2A	MOG			ARID2
	ITM2C				ITM2C	XPNPEP3			PIGW
	ITPR2				ITPR2	DNAAF4			MPO
	JADE2				JADE2	HDAC1			CDH23
	JAG1				JAG1	FMN2			KCNJ6
	JAK1				JAK1	BIN1			BSND
	JAKMIP2				JAKMIP2	USP18			PARS2
	JAM3				JAM3	DHX16			GLYCTK
	JMJD1C-AS1				JMJD1C-AS1	CYP11A1			ARV1
	JPH2				JPH2	CCDC88C			CACNA1S
	JUND				JUND	CDKN1B			SNHG14
	KALRN				KALRN	ELP4			DCC
	KANK1				KANK1	PI4K2A			RNASET2
	KANK4				KANK4	TACO1			PAX3
	KARS1				KARS1	KCND2			DOCK6
	KAZALD1				KAZALD1	TUBA8			UFSP2
	KBTBD13				KBTBD13	LARS1			DSP
	KCNA1				KCNA1	VAC14			ARHGEF6
	KCNA7				KCNA7	DNAH8			GTF2IRD1
	KCNAB2				KCNAB2	FLII			MAP2
	KCNAB3				KCNAB3	SATB1			ECM1
	KCNE3				KCNE3	XDH			PALB2
	KCNE4				KCNE4	EXOC8			ERLIN2
	KCNH7				KCNH7	ACVR1			ADRA2A
	KCNIP1				KCNIP1	MT-ND6			VRK1
	KCNIP2				KCNIP2	KCNH5			H1-4
	KCNIP2-AS1				KCNIP2-AS1	SON			U2AF2
	KCNJ11				KCNJ11	PLK4			TUBB
	KCNJ12				KCNJ12	YARS2			CERS1
	KCNJ2				KCNJ2	CDK19			KATNIP
	KCNJ3				KCNJ3	FGF17			TAOK1
	KCNJ5				KCNJ5	ACAD8			CYFIP1
	KCNK13				KCNK13	BUB1B			TMEM106B
	KCNK15				KCNK15	TBX6			GSS
	KCNK5				KCNK5	COL6A2			AGTR2
	KCNK6				KCNK6	RAB11A			ATXN3
	KCNMB1				KCNMB1	SC5D			TUBGCP6
	KCNQ3				KCNQ3	NDUFA10			DIAPH1
	KCNS1				KCNS1	MLXIPL			BOLA3
	KCNT2				KCNT2	RORB			NUP107
	KCTD12				KCTD12	YAP1			KATNAL2
	KDM6A				KDM6A	ATP1A1			TNFRSF11B
	KDR				KDR	SCAMP4			ANO3
	KIAA0040				KIAA0040	ATXN1			VPS13C
	KIAA0319				KIAA0319	SLC5A5			BCR
	KIAA1191				KIAA1191	NHP2			PIK3CD
	KIAA1217				KIAA1217	PIEZO2			SCN11A
	KIAA1549L				KIAA1549L	TMEM147			ZIC2
	KIF11				KIF11	DVL3			PDP1
	KIF13B				KIF13B	GPI			LAS1L
	KIF14				KIF14	WDR81			TCIRG1
	KIF15				KIF15	NDUFAF3			HJV
	KIF18A				KIF18A	ANO5			HTR1B
	KIF1A				KIF1A	BBS12			ETV6
	KIF21A				KIF21A	FTCD			NEDD4L
	KIF21B				KIF21B	SLC25A46			CTSK
	KIF23				KIF23	DYSF			TBP
	KIF26B				KIF26B	INVS			NDUFS8
	KIF4A				KIF4A	TPM2			KIF2A
	KIFAP3				KIFAP3	CHI3L1			AKT2
	KISS1R				KISS1R	PCDH12			TSEN15
	KIZ				KIZ	PSPH			KIAA0753
	KLF1				KLF1	SPG21			BBS9
	KLHDC8B				KLHDC8B	CEP120			COL5A2
	KLHL13				KLHL13	FGF3			ARVCF
	KLHL14				KLHL14	COL6A3			NOTCH2
	KLHL29				KLHL29	ABCA7			KCNN3
	KLHL30				KLHL30	SIL1			ACP5
	KLHL32				KLHL32	MEIS2			CEP63
	KLHL35				KLHL35	IL1RN			CIZ1
	KLHL4				KLHL4	MYCN			BICD2
	KLHL41				KLHL41	CNTN2			IER3IP1
	KLK10				KLK10	YIF1B			MSX2
	KLK5				KLK5	CUBN			IQCB1
	KLK6				KLK6	CLP1			PSEN2
	KLK7				KLK7	SLC40A1			HNRNPA2B1
	KLK8				KLK8	PORCN			RMND1
	KNL1				KNL1	TRMT1			ZNF423
	KNSTRN				KNSTRN	CPLX1			CA8
	KNTC1				KNTC1	CACNG2			SEMA3E
	KPNA1				KPNA1	EFHC1			MYO7A
	KPNB1				KPNB1	TFAP2B			TET2
	KREMEN2				KREMEN2	DPP10			PRKD1
	KRR1				KRR1	NTRK3			ALX4
	KRT16				KRT16	LIPT1			ORC4
	KRT16P1				KRT16P1	DLG1			RBP4
	KRT16P2				KRT16P2	JAM3			NHEJ1
	KRT16P3				KRT16P3	FBXO31			MSH2
	KRT17				KRT17	PREPL			GFER
	KRT19				KRT19	STAT2			SIRT4
	KRT24				KRT24	CLDN16			GH1
	KRT3				KRT3	ARHGAP31			IMMP2L
	KRT42P				KRT42P	GABRA4			IGHMBP2
	KRT77				KRT77	TIMMDC1			AGTPBP1
	KYNU				KYNU	ALS2			NPY
	L1CAM				L1CAM	LOC126859913			PKHD1
	LAMA1				LAMA1	HIRA			RTTN
	LAMA2				LAMA2	TRPS1			ADK
	LAMA4				LAMA4	SDHAF1			NT5C2
	LAMA5				LAMA5	ATPAF2			FOXN1
	LAMB1				LAMB1	G6PD			RANBP2
	LAMB3				LAMB3	IDH1			THRA
	LAMP1				LAMP1	HMGB1			HNF4A
	LANCL1				LANCL1	ACHE			PIGP
	LAP3				LAP3	ZBTB24			FLNC
	LAPTM4B				LAPTM4B	AMER1			VPS11
	LARP1				LARP1	TFE3			NDUFB9
	LBFABP				LBFABP	TNFRSF11A			AGRN
	LBH				LBH	DNAH11			BBS5
	LCN1				LCN1	CPA6			FXR1
	LCN15				LCN15	EPO			GCSH
	LCP1				LCP1	NEB			GYS2
	LCTL				LCTL	GABRA3			CTBP1
	LDB2				LDB2	TRH			TFRC
	LDB3				LDB3	MT-ND5			ATRIP
	LDHA				LDHA	ZDHHC15			LIAS
	LDHD				LDHD	MT-CO1			DNA2
	LDLR				LDLR	FOXH1			EML1
	LDLRAD4				LDLRAD4	GSK3B			COX15
	LEAP2				LEAP2	SLC32A1			LOC101927078
	LEP				LEP	GNA11			HNF1A
	LFNG				LFNG	PBX1			CRIPT
	LGALS1				LGALS1	CYP2R1			RPL17-C18orf32
	LGALS2				LGALS2	NPHS1			FANCL
	LGALS3				LGALS3	DCHS1			CDK6
	LGALS3BP				LGALS3BP	MN1			SPOP
	LGALS4				LGALS4	BLTP1			GNPTG
	LGALS9C				LGALS9C	MIR155			COQ6
	LGI2				LGI2	UGDH			TGIF1
	LGI4				LGI4	NUP214			LOC106627981
	LGMN				LGMN	TBK1			KCNC1
	LGR5				LGR5	FREM2			XPR1
	LHFPL2				LHFPL2	ESCO2			PAX5
	LHX8				LHX8	HCN4			PRICKLE2
	LIF				LIF	POMK			GBA2
	LIFR				LIFR	ACSM3			NF2
	LIMS2				LIMS2	SIGMAR1			AP3B1
	LIN28A				LIN28A	MPC1			THAP1
	LIN7A				LIN7A	G6PC3			GPR88
	LINC00092				LINC00092	PLCG2			TACR3
	LINC00158				LINC00158	FBP1			GRIP1
	LINC00312				LINC00312	FAM20C			ATP2B2
	LINC00479				LINC00479	PYGM			RAPSN
	LINC00482				LINC00482	TTC19			SMCHD1
	LINC00545				LINC00545	MID2			GOLGA2
	LINC00605				LINC00605	CLCN5			KIRREL3
	LINC00618				LINC00618	TMEM126B			NADK2
	LINC00668				LINC00668	MIR29A			DNM2
	LINC00673				LINC00673	HDAC6			MYBPC3
	LINC00842				LINC00842	EVC2			ABCG5
	LINC00877				LINC00877	CHKB			GTPBP3
	LINC00881				LINC00881	SEC24D			RAB18
	LINC00887				LINC00887	PDE4B			SV2A
	LINC00997				LINC00997	CYP1B1			ATR
	LINC01099				LINC01099	PDHB			MKKS
	LINC01116				LINC01116	HSPB1			DUSP6
	LINC01123				LINC01123	GATA6			LAMC3
	LINC01170				LINC01170	RS1			MOG
	LINC01198				LINC01198	OAT			XPNPEP3
	LINC01224				LINC01224	FADD			DNAAF4
	LINC01238				LINC01238	AMPD1			HDAC1
	LINC01266				LINC01266	MEN1			BIN1
	LINC01372				LINC01372	NDUFA9			USP18
	LINC01467				LINC01467	NOS3			DHX16
	LINC01488				LINC01488	GRM8			CYP11A1
	LINC01561				LINC01561	CCBE1			CCDC88C
	LINC01586				LINC01586	CWF19L1			CDKN1B
	LINC01619				LINC01619	ADD3			ELP4
	LINC01659				LINC01659	TAC3			TACO1
	LINC01798				LINC01798	MGP			KCND2
	LINC01819				LINC01819	CAPN3			TUBA8
	LINC02200				LINC02200	ALDH2			LARS1
	LINC02381				LINC02381	CDC45			VAC14
	LINC02610				LINC02610	SLC26A2			DNAH8
	LINC02881				LINC02881	CRYAB			FLII
	LINGO1B				LINGO1B	EIF4E			SATB1
	LIPCA				LIPCA	ISCA2			XDH
	LIPG				LIPG	CYP2U1			ACVR1
	LITATS1				LITATS1	UCHL1			MT-ND6
	LIX1				LIX1	HNRNPC			KCNH5
	LL				LL	PCK1			SON
	LMBR1L				LMBR1L	ARL6			PLK4
	LMCD1				LMCD1	TRNT1			YARS2
	LMNAL				LMNAL	KATNB1			CDK19
	LMNTD2				LMNTD2	EN2			FGF17
	LMO2				LMO2	LINGO1			ACAD8
	LMO3				LMO3	THOC6			BUB1B
	LMO7				LMO7	SCO1			TBX6
	LMOD2				LMOD2	FASTKD2			COL6A2
[truncated: 1,564 more rows]
